# Supplementary material for: Integrated analysis of lncRNA-mediated ceRNA network involved in immune regulation in the spleen of Meishan piglets
Source: Front Vet Sci. 2022 Oct 19;9:1031786. doi: 10.3389/fvets.2022.1031786 (PMC9627291; doi:10.3389/fvets.2022.1031786)
Supplement: Supplementary file 2 [file Table_2.XLSX]

## Sheet: 14d_Vs_1d
lncRNA_id

## Sheet: 28d_Vs_1d
lncRNA_id

## Sheet: 28d_Vs_14d
lncRNA_id
