# Supplementary material for: Integrated analysis of lncRNA-mediated ceRNA network involved in immune regulation in the spleen of Meishan piglets
Source: Front Vet Sci. 2022 Oct 19;9:1031786. doi: 10.3389/fvets.2022.1031786 (PMC9627291; doi:10.3389/fvets.2022.1031786)
Supplement: Supplementary file 9 [file Table_9.XLSX]

## Sheet: Sheet 1
SYMBOL	moduleColor	MM.black	p.MM.black	MM.red	p.MM.red	MM.blue	p.MM.blue	MM.greenyellow	p.MM.greenyellow	MM.grey	p.MM.grey	GS.1d	p.GS.1d	GS.14d	p.GS.14d	GS.28d	p.GS.28d	SYMBOL.y	gene_name
396910	red	0.817127	0.00117444	0.951779	1.89331e-06	-0.442629	0.149596	-0.453453	0.138726	-0.098578	0.760522	-0.615081	0.0332813	-0.125172	0.698305	0.740253	0.00590382	ENSSSCG00000015390
100152503	red	0.588726	0.0440175	0.965655	3.55275e-07	-0.283467	0.371943	-0.259918	0.414582	-0.356591	0.255213	-0.418063	0.176246	-0.293882	0.353846	0.711945	0.00939558	ENSSSCG00000038231	ABCD4
100516224	black	0.9491	2.46963e-06	0.80514	0.00157889	-0.502754	0.0957257	-0.414713	0.180095	0.0689332	0.83143	-0.721756	0.00804674	0.1196	0.711215	0.602156	0.0382798	ENSSSCG00000017789	ABHD15
100623422	red	0.766758	0.00361871	0.929588	1.21009e-05	-0.461321	0.131154	-0.292767	0.355761	0.0416738	0.897681	-0.606409	0.0365796	0.0148248	0.963528	0.591585	0.0427482	ENSSSCG00000017943	ACAP1
100152868	blue	-0.42148	0.172373	-0.414455	0.180393	0.708778	0.00986494	0.300987	0.341776	0.0128513	0.968381	0.710397	0.0096228	-0.323835	0.304491	-0.386562	0.214504	ENSSSCG00000002348	ACOT6
100520554	black	0.929843	1.18891e-05	0.796973	0.00191036	-0.581792	0.0472059	-0.464111	0.128535	0.100421	0.756163	-0.71156	0.00945166	0.0195513	0.95191	0.692009	0.0126472	ENSSSCG00000037846	ACOXL
100525073	blue	-0.602291	0.038225	-0.367989	0.239236	0.910962	3.78936e-05	0.569757	0.0531214	-0.0474955	0.883467	0.840349	0.000620743	-0.391856	0.20775	-0.448492	0.143642	ENSSSCG00000017349	ADAM11
100157228	blue	-0.542741	0.068252	-0.360477	0.249698	0.941966	4.70095e-06	0.671666	0.016756	-0.113825	0.724666	0.834572	0.000733898	-0.322739	0.306225	-0.511833	0.0889292	ENSSSCG00000010746	ADAM12
100513676	blue	-0.399852	0.197798	-0.267645	0.400332	0.869043	0.000242479	0.456049	0.136197	-0.151347	0.638687	0.723754	0.00779077	-0.330369	0.294266	-0.393385	0.205824	ENSSSCG00000015297	ADAM22
100738366	blue	0.45963	0.132757	0.305166	0.334781	-0.625595	0.0295751	-0.202129	0.528692	0.698402	0.0115257	-0.62851	0.0286025	0.517064	0.0851654	0.111446	0.73023	ENSSSCG00000007145	ADAM33
100517917	red	0.422319	0.171431	0.80852	0.00145543	-0.473129	0.120303	-0.403681	0.193138	-0.139854	0.664647	-0.564739	0.0557344	-0.0673838	0.835172	0.632123	0.0274292	ENSSSCG00000009645	ADAMDEC1
102160867	blue	-0.217187	0.497736	-0.202158	0.528632	0.807083	0.00150697	0.64485	0.0235723	-0.031553	0.922453	0.720413	0.00822215	-0.371998	0.23376	-0.348415	0.267047	ENSSSCG00000038452	ADAMTS17
100518181	greenyellow	-0.556496	0.0602195	-0.519344	0.0835593	0.846806	0.000510768	0.877321	0.000177491	-0.0243913	0.940022	0.860241	0.000330535	-0.26309	0.408702	-0.59715	0.0403521	ENSSSCG00000014259	ADAMTS19
100049661	greenyellow	-0.245246	0.442318	-0.210422	0.511544	0.501838	0.0964307	0.932993	9.49998e-06	-0.00978437	0.975924	0.55368	0.0618073	-0.25686	0.420291	-0.29682	0.348827	ENSSSCG00000000795	ADAMTS20
100157276	greenyellow	-0.363032	0.24611	-0.282374	0.373869	0.3714	0.234572	0.926852	1.45741e-05	0.0107268	0.973606	0.518363	0.0842471	-0.166915	0.604114	-0.351448	0.26262	ENSSSCG00000006359	ADAMTS4
100154398	blue	-0.406745	0.18946	-0.272282	0.391901	0.930105	1.16733e-05	0.693589	0.0123628	-0.0619152	0.848407	0.818575	0.0011316	-0.37111	0.234966	-0.447465	0.144675	ENSSSCG00000001765	ADAMTS7
102160697	blue	-0.390433	0.209553	-0.313801	0.320575	0.75173	0.00481046	0.856844	0.000370479	0.112519	0.72772	0.749834	0.00497953	-0.313386	0.32125	-0.436449	0.156041	ENSSSCG00000040366	ADAMTSL1
100523784	red	0.679503	0.0150717	0.931854	1.03155e-05	-0.229876	0.4723	-0.210876	0.510612	-0.31568	0.317528	-0.392284	0.20721	-0.299526	0.344239	0.69181	0.0126833	ENSSSCG00000006543	ADAR
100520965	blue	-0.371332	0.234664	-0.33751	0.283315	0.938431	6.28022e-06	0.492379	0.10391	-0.182587	0.570047	0.812793	0.00131013	-0.411193	0.184195	-0.4016	0.195662	ENSSSCG00000003604	ADGRB2
100736796	blue	-0.432258	0.16051	-0.292334	0.356506	0.894363	8.65568e-05	0.578576	0.048739	-0.234528	0.463127	0.782547	0.0026232	-0.434747	0.157846	-0.347801	0.267948	ENSSSCG00000004270	ADGRB3
100157214	blue	0.245291	0.442233	0.137563	0.669863	-0.509936	0.0903213	-0.351312	0.262818	-0.0870028	0.788038	-0.524927	0.079713	0.360105	0.250222	0.164822	0.608722	ENSSSCG00000029756	ADGRG2
100621610	red	0.862966	0.000300977	0.916691	2.74433e-05	-0.45502	0.137196	-0.336491	0.284863	0.0292482	0.928104	-0.635219	0.0264519	-0.027625	0.932086	0.662844	0.0188129	ENSSSCG00000025503	ADGRG5
100624115	blue	-0.455207	0.137014	-0.518896	0.0838727	0.916069	2.84525e-05	0.517367	0.0849507	-0.0175366	0.956861	0.851059	0.000447045	-0.349264	0.265804	-0.501795	0.0964634	ENSSSCG00000026129	ADGRL3
606753	red	0.591139	0.0429445	0.919764	2.2862e-05	-0.340289	0.279116	-0.213408	0.505429	-0.276709	0.383937	-0.442767	0.149454	-0.254914	0.423945	0.697681	0.0116484	ENSSSCG00000006788	ADORA3
552898	red	0.592331	0.0424212	0.700436	0.0111849	-0.460724	0.131719	-0.307924	0.330207	-0.369901	0.236614	-0.558595	0.0590541	-0.0891833	0.782836	0.647779	0.0227439	ENSSSCG00000007139	ADRA1D
733706	red	0.727312	0.00735032	0.711793	0.0094176	-0.169661	0.598091	-0.0850932	0.792599	-0.311102	0.324978	-0.297516	0.347644	-0.407151	0.188975	0.704667	0.0105	ENSSSCG00000008703	ADRA2C
100513463	red	0.705201	0.0104159	0.858003	0.000356447	-0.405498	0.190951	-0.299988	0.343458	-0.242325	0.447945	-0.59669	0.0405465	-0.00124301	0.996941	0.597933	0.0400228	ENSSSCG00000014431	AFAP1L1
100513890	blue	-0.4832	0.111528	-0.298344	0.34624	0.923213	1.84623e-05	0.43743	0.155005	-0.2013	0.530421	0.773854	0.00314113	-0.381329	0.221309	-0.392525	0.206906	ENSSSCG00000016829	AGXT2
100526050	black	0.830453	0.000823887	0.446962	0.145181	-0.638149	0.0255503	-0.517846	0.084612	0.256634	0.420714	-0.697739	0.0116384	0.194612	0.544448	0.503127	0.0954398	ENSSSCG00000000667	AICDA
100153460	black	0.747825	0.00516362	0.283833	0.371299	-0.637236	0.0258288	-0.485489	0.109595	0.358936	0.251876	-0.720707	0.00818349	0.369274	0.237473	0.351434	0.262641	ENSSSCG00000002268	AKAP5
100517137	red	0.75981	0.0041379	0.927081	1.4353e-05	-0.431976	0.160813	-0.438776	0.153594	-0.339973	0.279593	-0.605941	0.0367643	-0.139998	0.66432	0.745939	0.00534104	ENSSSCG00000028996	ALDH1A1
100739347	blue	-0.51708	0.0851541	-0.592165	0.042494	0.516412	0.085628	0.286007	0.367486	0.0413551	0.898459	0.577114	0.0494472	0.0156041	0.961612	-0.592718	0.0422523	ENSSSCG00000028501
100738255	blue	-0.621971	0.030817	-0.439178	0.153174	0.728602	0.00719527	0.641006	0.024693	-0.0416059	0.897847	0.716712	0.0087206	-0.221371	0.489282	-0.495341	0.101527	ENSSSCG00000028115	ALDH8A1
100518423	blue	-0.516752	0.0853866	-0.449734	0.142401	0.629991	0.028117	0.185142	0.564569	-0.151019	0.639425	0.562715	0.0568134	-0.106915	0.740857	-0.4558	0.136439
100516260	blue	-0.556905	0.0599909	-0.378975	0.224412	0.732553	0.00673568	0.853253	0.000416684	-0.183185	0.568765	0.800217	0.00177289	-0.427428	0.16576	-0.372789	0.232689	ENSSSCG00000039057	ALKAL2
397102	red	0.673469	0.0163569	0.974038	8.89263e-08	-0.440151	0.152159	-0.346277	0.270193	-0.0377828	0.907196	-0.590343	0.0432961	0.00309804	0.992376	0.587245	0.0446851	ENSSSCG00000008937	AMBN
397102	red	0.673469	0.0163569	0.974038	8.89263e-08	-0.440151	0.152159	-0.346277	0.270193	-0.0377828	0.907196	-0.590343	0.0432961	0.00309804	0.992376	0.587245	0.0446851	ENSSSCG00000008937	AMBN
100626324	black	0.940646	5.24879e-06	0.547277	0.0655259	-0.412044	0.183199	-0.375788	0.228653	-0.0175294	0.956879	-0.587828	0.0444215	-0.0179374	0.955876	0.605765	0.0368336	ENSSSCG00000024136	AMPH
396679	blue	-0.6256	0.0295733	-0.675934	0.0158225	0.749409	0.00501809	0.613238	0.0339637	-0.0410501	0.899205	0.806735	0.00151967	-0.186025	0.56268	-0.62071	0.0312579	ENSSSCG00000022975
397397	black	0.881692	0.000149181	0.50355	0.0951167	-0.6171	0.0325452	-0.543345	0.0678842	0.0793271	0.80641	-0.725364	0.00758906	0.212731	0.506811	0.512633	0.0883465	ENSSSCG00000036331
100520696	blue	-0.322385	0.306787	-0.203354	0.526145	0.877877	0.000173669	0.485625	0.109481	0.0310004	0.923808	0.728766	0.00717575	-0.360661	0.249438	-0.368105	0.239076	ENSSSCG00000017793	ANKRD13B
100153642	red	0.741259	0.00580108	0.86386	0.000291746	-0.377013	0.227018	-0.255416	0.423	-0.22809	0.475843	-0.466279	0.126523	-0.266658	0.402139	0.732937	0.00669226	ENSSSCG00000015798	ANKRD37
100625549	blue	-0.514254	0.0871735	-0.320241	0.310199	0.971262	1.47103e-07	0.600972	0.0387631	-0.131091	0.684672	0.858127	0.000354974	-0.388524	0.211986	-0.469603	0.123479	ENSSSCG00000022173	ANKRD50
100738137	blue	-0.720447	0.00821777	-0.648313	0.0225949	0.635583	0.0263385	0.514827	0.0867615	0.207171	0.518237	0.724956	0.00763986	0.0106913	0.973693	-0.735647	0.0063915	ENSSSCG00000024158	ANO1
100521792	blue	-0.574359	0.0508014	-0.454699	0.137508	0.747619	0.00518281	0.464795	0.127898	-0.189632	0.554991	0.690949	0.0128406	-0.120384	0.709393	-0.570565	0.0527087	ENSSSCG00000000712	VWF
397520	black	0.898146	7.26034e-05	0.568526	0.0537544	-0.392138	0.207394	-0.368769	0.238165	0.183724	0.567606	-0.623983	0.0301231	0.247829	0.437373	0.376154	0.228164	ENSSSCG00000001849	ANPEP
100155380	blue	-0.186478	0.561712	-0.121709	0.706319	0.753591	0.0046487	0.190837	0.552432	-0.157156	0.625704	0.564018	0.0561172	-0.396744	0.201632	-0.167274	0.603325	ENSSSCG00000005979	ANXA13
100522290	red	0.527999	0.0776491	0.908305	4.36936e-05	-0.229137	0.473765	0.0504314	0.876311	-0.129927	0.687345	-0.347258	0.268747	-0.162601	0.613624	0.509858	0.0903788	ENSSSCG00000016657	AOAH
100525616	black	0.872705	0.000211774	0.585785	0.0453504	-0.22566	0.480683	-0.263632	0.407703	-0.041877	0.897184	-0.429286	0.163728	-0.103486	0.748929	0.532772	0.0745156	ENSSSCG00000016093
100627432	red	0.650048	0.0221167	0.944171	3.88791e-06	-0.278752	0.38029	-0.260235	0.413992	-0.134297	0.677324	-0.442985	0.14923	-0.148995	0.64397	0.591981	0.0425746	ENSSSCG00000040847	AP1S3
102159782	blue	-0.104023	0.747663	-0.0581646	0.857504	-0.446331	0.145819	-0.342185	0.276273	-0.201567	0.529865	-0.398569	0.199375	0.484936	0.11006	-0.0863673	0.789555	ENSSSCG00000031750
100126235	red	0.472967	0.120448	0.62297	0.030471	-0.675525	0.0159103	-0.434982	0.157596	-0.0818406	0.800383	-0.681279	0.0147082	0.0678275	0.834101	0.613451	0.0338843	ENSSSCG00000040513	AQP3
100521564	red	0.827179	0.000901272	0.928608	1.29453e-05	-0.282447	0.37374	-0.190586	0.552965	-0.177378	0.581284	-0.475565	0.11814	-0.228817	0.474399	0.704383	0.010545	ENSSSCG00000008768	ARAP2
110260202	red	-0.59294	0.0421555	-0.697962	0.0116004	0.5215	0.0820592	0.268827	0.398175	0.348799	0.266483	0.609294	0.0354577	0.0407721	0.899885	-0.650066	0.0221117	ENSSSCG00000038965	ARC
100520977	blue	-0.266936	0.401629	0.0119316	0.970643	0.618684	0.0319756	0.289142	0.362024	-0.0667152	0.836789	0.517139	0.0851118	-0.353157	0.260145	-0.163982	0.610573	ENSSSCG00000018019	ARHGAP44
100533202	red	0.527976	0.0776641	0.944768	3.68802e-06	-0.405886	0.190487	-0.278232	0.381218	-0.12938	0.688604	-0.501329	0.0968234	-0.109802	0.734081	0.611131	0.034756	ENSSSCG00000000021
100625324	red	0.668669	0.0174353	0.92563	1.57991e-05	-0.559767	0.0584109	-0.455609	0.136623	-0.145647	0.651519	-0.640279	0.0249091	-0.0716874	0.824785	0.711966	0.00939247	ENSSSCG00000024223	ARHGEF16
100515652	black	0.932821	9.61961e-06	0.605995	0.0367431	-0.404648	0.191972	-0.477339	0.116582	0.16489	0.608571	-0.601324	0.0386191	0.0521702	0.872077	0.549153	0.0644206	ENSSSCG00000028317	ARHGEF28
100627663	red	0.770567	0.00335597	0.980433	2.18579e-08	-0.393454	0.205737	-0.337888	0.282742	-0.12077	0.708497	-0.573141	0.0514082	-0.137431	0.670164	0.710572	0.00959689	ENSSSCG00000030359	ARHGEF3
100512575	blue	-0.320013	0.310564	-0.121123	0.707677	0.872111	0.000216536	0.666862	0.0178544	-0.213224	0.505804	0.737093	0.00623528	-0.429115	0.163914	-0.307978	0.330117	ENSSSCG00000012362
100514255	red	0.662929	0.0187921	0.87907	0.000165699	-0.393692	0.205439	-0.240098	0.452258	0.215138	0.501901	-0.584459	0.045961	0.188145	0.558155	0.396313	0.202166	ENSSSCG00000034293	ARL4C
100516925	red	0.60075	0.038854	0.841325	0.000603045	0.0215017	0.947118	-0.164795	0.60878	-0.36355	0.245386	-0.172528	0.591825	-0.4894	0.106343	0.661928	0.0190366	ENSSSCG00000011069	ODAD2
396973	red	0.730777	0.00693945	0.84037	0.000620347	-0.322388	0.306783	-0.18754	0.559446	-0.133603	0.678911	-0.538095	0.0711236	0.0249456	0.938661	0.51315	0.0879712	ENSSSCG00000032428	ARSA
100153068	red	0.617638	0.032351	0.941663	4.82265e-06	-0.276293	0.384682	-0.287837	0.364292	-0.00278357	0.99315	-0.465145	0.127572	-0.0141879	0.965094	0.479333	0.114846	ENSSSCG00000002467	ASB2
100156894	red	0.606032	0.0367283	0.973177	1.04534e-07	-0.301825	0.340365	-0.241064	0.450384	-0.127864	0.692094	-0.468311	0.124656	-0.0783919	0.808654	0.546703	0.0658667	ENSSSCG00000009959	ASPHD2
102163220	red	0.309643	0.327372	0.854088	0.000405559	-0.110571	0.732278	-0.0649413	0.841079	-0.217971	0.496147	-0.194524	0.544633	-0.27747	0.382578	0.471993	0.12132
100523883	blue	-0.32495	0.302734	-0.130178	0.686769	0.806802	0.00151721	0.380448	0.222467	-0.243247	0.446166	0.638179	0.0255411	-0.403897	0.192878	-0.234282	0.46361	ENSSSCG00000005502	ASTN2
100157471	red	0.648168	0.0226355	0.886276	0.000123413	-0.117722	0.715581	-0.171656	0.593729	-0.308062	0.329978	-0.324066	0.304126	-0.292634	0.355989	0.616701	0.0326898	ENSSSCG00000010438	ATAD1
100738612	red	0.621909	0.0308388	0.857843	0.000358355	-0.356616	0.255177	-0.122684	0.704059	0.237742	0.456841	-0.497181	0.100067	0.140445	0.663303	0.356735	0.255007	ENSSSCG00000015595	ATF3
100158162	red	0.618002	0.03222	0.958148	9.42504e-07	-0.209791	0.51284	-0.142629	0.658346	-0.255628	0.422602	-0.342166	0.276302	-0.326265	0.300665	0.668431	0.01749	ENSSSCG00000004830
100623420	blue	-0.623299	0.0303576	-0.681983	0.0145659	0.64645	0.023117	0.289999	0.360538	0.0652179	0.84041	0.664021	0.0185282	-0.00596274	0.985327	-0.658059	0.0200028	ENSSSCG00000015273	ATP2B4
100521494	blue	-0.48822	0.107318	-0.359473	0.251115	0.760249	0.00410348	0.589505	0.0436689	-0.106318	0.742262	0.741268	0.00580022	-0.302221	0.339701	-0.439047	0.153311	ENSSSCG00000006138	ATP6V0D2
100512277	black	0.746268	0.00530973	0.380793	0.222013	-0.430425	0.16249	-0.33231	0.291267	0.440948	0.151332	-0.563017	0.0566514	0.334849	0.287369	0.228168	0.475687	ENSSSCG00000008634	ATP6V1C2
110261316	blue	0.256495	0.420975	0.0850327	0.792744	-0.453922	0.138267	-0.333258	0.289807	-0.509699	0.0904964	-0.284801	0.369598	-0.383717	0.218188	0.668518	0.0174699	ENSSSCG00000034174	AURKC
100515476	blue	-0.244453	0.443843	-0.186266	0.562165	0.843428	0.000566221	0.542472	0.068416	-0.0412373	0.898747	0.656503	0.0204012	-0.257324	0.419421	-0.399179	0.198625	ENSSSCG00000007727	AUTS2
100739604	blue	-0.332268	0.291332	-0.0466747	0.885469	0.80882	0.00144484	0.713919	0.00911153	-0.246827	0.439288	0.738747	0.00606005	-0.492942	0.103454	-0.245805	0.441247	ENSSSCG00000017265	AXIN2
110255236	red	0.753971	0.00461621	0.864246	0.000287823	-0.690826	0.0128632	-0.512206	0.0886572	-0.25793	0.418289	-0.781338	0.00269108	-0.0167325	0.958838	0.79807	0.001863	ENSSSCG00000004687	B2M
110255236	red	0.753971	0.00461621	0.864246	0.000287823	-0.690826	0.0128632	-0.512206	0.0886572	-0.25793	0.418289	-0.781338	0.00269108	-0.0167325	0.958838	0.79807	0.001863	ENSSSCG00000004687	B2M
100526195	blue	-0.638857	0.0253358	-0.566436	0.0548408	0.842404	0.000583933	0.400287	0.197266	-0.209205	0.514043	0.883625	0.000137846	-0.456805	0.135466	-0.42682	0.166429	ENSSSCG00000026246	B3GAT2
100524195	red	0.55818	0.0592834	0.966767	3.01924e-07	-0.308579	0.329125	-0.200677	0.53172	-0.216091	0.499963	-0.418828	0.175374	-0.203846	0.525122	0.622674	0.0305733	ENSSSCG00000008374	B3GNT2
100737088	black	0.895943	8.04921e-05	0.542814	0.0682076	-0.368874	0.238021	-0.306287	0.332916	0.156322	0.627563	-0.539304	0.0703687	0.0752339	0.816244	0.46407	0.128573	ENSSSCG00000033015	B3GNT7
110260758	red	0.711252	0.00949684	0.934049	8.79019e-06	-0.237122	0.458049	-0.177385	0.581271	-0.0617295	0.848857	-0.412704	0.182428	-0.153428	0.634025	0.566132	0.0550001	ENSSSCG00000033412	B4GALNT3
100521439	red	0.694265	0.0122425	0.870025	0.000233925	-0.255284	0.423248	-0.302539	0.339167	-0.194433	0.544824	-0.401116	0.196253	-0.244927	0.442933	0.646043	0.0232324	ENSSSCG00000007602	BAIAP2L1
100515258	red	0.602988	0.0379432	0.752409	0.00475096	-0.382229	0.22013	-0.406874	0.189306	0.238048	0.456245	-0.609784	0.0352694	0.25178	0.429858	0.358004	0.253199	ENSSSCG00000008029	BAIAP3
100624723	blue	0.735775	0.00637753	0.632233	0.0273939	-0.582562	0.0468444	-0.108962	0.736051	0.0153815	0.962159	-0.570284	0.0528517	-0.0370128	0.90908	0.607297	0.0362316
100515875	red	0.514772	0.0868005	0.95127	1.99364e-06	-0.328897	0.296552	-0.23092	0.470233	-0.17829	0.579311	-0.432269	0.160498	-0.144926	0.653147	0.577195	0.0494078	ENSSSCG00000023178	BATF2
100621683	black	0.811988	0.00133662	0.675992	0.0158101	-0.584319	0.0460258	-0.470091	0.123036	0.137061	0.671007	-0.69528	0.0120636	0.193404	0.546998	0.501877	0.0964006	ENSSSCG00000026587	BATF3
100141422	red	0.510065	0.0902266	0.86025	0.000330433	-0.490492	0.105447	-0.489746	0.106059	-0.197845	0.537648	-0.622271	0.0307128	0.0999798	0.757206	0.522291	0.0815133	ENSSSCG00000007472	BCAS4
100156860	red	0.496183	0.100857	0.898297	7.20853e-05	-0.39292	0.206409	-0.290047	0.360455	-0.178383	0.57911	-0.48712	0.108231	-0.12435	0.700204	0.611471	0.0346276	ENSSSCG00000040010	BCL2A1
100514901	red	0.686015	0.0137701	0.983634	8.99538e-09	-0.4234	0.170221	-0.323569	0.304912	-0.195597	0.542373	-0.552908	0.062248	-0.12976	0.68773	0.682668	0.0144284	ENSSSCG00000000623	BCL2L14
397495	blue	-0.524379	0.0800853	-0.33478	0.287474	0.914673	3.08251e-05	0.778768	0.00283965	-0.00852082	0.979033	0.853184	0.000417622	-0.356107	0.255905	-0.497077	0.100149	ENSSSCG00000013333	BDNF
397495	blue	-0.524379	0.0800853	-0.33478	0.287474	0.914673	3.08251e-05	0.778768	0.00283965	-0.00852082	0.979033	0.853184	0.000417622	-0.356107	0.255905	-0.497077	0.100149	ENSSSCG00000013333	BDNF
100626975	red	0.659388	0.0196669	0.93984	5.6073e-06	-0.429927	0.16303	-0.359688	0.250811	-0.0851036	0.792575	-0.584047	0.0461517	0.0472759	0.884003	0.536771	0.0719571	ENSSSCG00000038489	BHLHA15
100739687	red	0.691216	0.0127917	0.942903	4.34057e-06	-0.398703	0.199211	-0.317991	0.313804	-0.397656	0.200502	-0.502504	0.0959177	-0.302196	0.339743	0.8047	0.00159553
100626912	black	0.83974	0.000631982	0.877339	0.000177365	-0.337951	0.282646	-0.316728	0.315836	-0.177855	0.580253	-0.543154	0.0680004	-0.10841	0.737348	0.651564	0.0217047	ENSSSCG00000028552	BHLHE41
100511132	blue	-0.263515	0.407919	-0.0850324	0.792745	0.85629	0.000377333	0.520087	0.0830396	-0.235082	0.462041	0.672648	0.0165378	-0.410691	0.184785	-0.261956	0.410799	ENSSSCG00000000531	BICD1
100153008	red	0.841413	0.000601462	0.874522	0.000197712	-0.198918	0.535399	-0.226285	0.479436	-0.139864	0.664625	-0.38932	0.210969	-0.283045	0.372686	0.672366	0.0166003	ENSSSCG00000009896	BICDL1
594852	red	0.638473	0.025452	0.952131	1.82626e-06	-0.145037	0.652897	-0.118488	0.713798	-0.300823	0.342051	-0.307464	0.330966	-0.34718	0.268861	0.654645	0.0208848	ENSSSCG00000000769	BID
594852	red	0.638473	0.025452	0.952131	1.82626e-06	-0.145037	0.652897	-0.118488	0.713798	-0.300823	0.342051	-0.307464	0.330966	-0.34718	0.268861	0.654645	0.0208848	ENSSSCG00000000769	BID
100037305	black	0.887855	0.000115397	0.878507	0.000169422	-0.447011	0.145132	-0.345925	0.270713	-0.0622241	0.847658	-0.599436	0.0393963	-0.133606	0.678905	0.733042	0.00668043	ENSSSCG00000015720	BIN1
100623761	red	0.548786	0.0646361	0.970169	1.76968e-07	-0.25181	0.429802	-0.200702	0.531669	-0.271697	0.392959	-0.393877	0.205207	-0.218648	0.494777	0.612525	0.0342304	ENSSSCG00000027568	BLK
100514573	red	0.606308	0.0366197	0.955974	1.20959e-06	-0.277704	0.382159	-0.161585	0.615871	-0.316991	0.315412	-0.404405	0.192266	-0.327058	0.299423	0.731463	0.00686022	ENSSSCG00000032071	BMP10
100155536	red	0.520163	0.082987	0.679239	0.0151264	-0.571107	0.0524331	-0.418808	0.175396	0.374044	0.230996	-0.643459	0.0239734	0.191682	0.55064	0.451777	0.140374	ENSSSCG00000001027	BMP6
396691	blue	-0.503339	0.0952775	-0.299586	0.344137	0.784986	0.00249039	0.253499	0.42661	-0.314979	0.318662	0.681368	0.0146901	-0.359536	0.251026	-0.321832	0.307665	ENSSSCG00000029621	BMPR1B
100516528	greenyellow	-0.431548	0.161274	-0.320696	0.309474	0.602714	0.0380537	0.972165	1.25592e-07	-0.125009	0.69868	0.729556	0.00708225	-0.416141	0.178448	-0.313415	0.321202	ENSSSCG00000012137	BMX
100622289	red	0.690694	0.0128875	0.72593	0.00751906	-0.535373	0.0728448	-0.501029	0.0970557	0.300734	0.342201	-0.658458	0.0199014	0.263882	0.40724	0.394576	0.204332	ENSSSCG00000021173	BSPRY
100625942	red	0.630952	0.0278056	0.979112	3.0236e-08	-0.306242	0.332991	-0.298633	0.34575	-0.186185	0.562338	-0.457696	0.134608	-0.20344	0.525966	0.661136	0.0192315	ENSSSCG00000028359	BST1
100302088	red	0.530512	0.0759884	0.929062	1.25487e-05	-0.411784	0.183503	-0.322771	0.306175	-0.372944	0.232479	-0.494572	0.102142	-0.210068	0.512271	0.70464	0.0105043	ENSSSCG00000033453	BST2
100505411	red	0.675097	0.0160025	0.96003	7.51226e-07	-0.33563	0.286175	-0.222714	0.486583	-0.245408	0.442007	-0.493876	0.102702	-0.149055	0.643836	0.642931	0.0241271	ENSSSCG00000008965
100101473	red	0.590938	0.043033	0.972182	1.25212e-07	-0.331635	0.292307	-0.249586	0.434023	-0.119889	0.710541	-0.479358	0.114824	-0.135386	0.674834	0.614743	0.0334057	ENSSSCG00000035790	BTG1
100521293	red	0.664917	0.0183137	0.845363	0.000533916	-0.0847266	0.793476	-0.152174	0.636834	-0.280611	0.376987	-0.307168	0.331456	-0.277809	0.381972	0.584978	0.0457216	ENSSSCG00000017886	FBXO39
100514980	blue	-0.57038	0.052803	-0.607054	0.0363267	0.753237	0.0046791	0.572913	0.0515227	0.167022	0.603879	0.712053	0.00937982	0.0187854	0.953792	-0.730838	0.00693233	ENSSSCG00000017364	HROB
100157740	blue	-0.485044	0.109969	-0.185944	0.562854	0.86073	0.000325071	0.681269	0.0147102	-0.256839	0.420331	0.826193	0.000925649	-0.477119	0.116774	-0.349074	0.266081	ENSSSCG00000033268	CABCOCO1
100152534	red	0.620302	0.0314017	0.83596	0.000705375	-0.539655	0.0701506	-0.267417	0.400749	0.118354	0.714111	-0.626236	0.0293592	0.147342	0.647694	0.478894	0.115226	ENSSSCG00000004670	C15orf48
100217379	blue	-0.517664	0.0847403	-0.525388	0.0794006	0.821156	0.00105822	0.685456	0.0138785	0.157265	0.625462	0.819344	0.00110935	-0.224332	0.483338	-0.595011	0.0412615	ENSSSCG00000030325	C1QTNF6
100513582	blue	-0.476404	0.117401	-0.39697	0.201351	0.84724	0.000503963	0.579443	0.0483222	-0.087276	0.787386	0.792899	0.00209443	-0.262167	0.41041	-0.530732	0.0758437	ENSSSCG00000013246	C11orf49
100512458	red	0.623241	0.0303777	0.957946	9.65214e-07	-0.409807	0.185825	-0.346458	0.269925	-0.28668	0.36631	-0.514694	0.086857	-0.249486	0.434214	0.76418	0.00380524	ENSSSCG00000013664	SHFL
100512958	red	0.691501	0.0127397	0.968461	2.33083e-07	-0.350789	0.263579	-0.327232	0.299151	-0.204368	0.524039	-0.494272	0.102384	-0.219919	0.492208	0.714191	0.00907291	ENSSSCG00000037106	ECRG4
445467	red	0.845668	0.000528958	0.933561	9.11273e-06	-0.539942	0.0699726	-0.439742	0.152585	-0.170946	0.595279	-0.697291	0.0117151	-0.0616521	0.849044	0.758943	0.0042064	ENSSSCG00000001427	C4A
100520583	red	0.647201	0.0229057	0.947387	2.90571e-06	-0.365841	0.2422	-0.323182	0.305524	-0.0483824	0.881305	-0.533052	0.0743343	0.0113965	0.971959	0.521655	0.0819517	ENSSSCG00000015661	C4BPB
100627962	red	0.41938	0.174746	0.88891	0.000110272	-0.217893	0.496306	-0.121222	0.707448	-0.315102	0.318463	-0.368858	0.238042	-0.122692	0.704041	0.49155	0.104583	ENSSSCG00000025485
100620568	blue	-0.626898	0.0291375	-0.540267	0.0697709	0.810071	0.00140134	0.5467	0.0658684	-0.031397	0.922835	0.839323	0.000639779	-0.268267	0.399197	-0.571056	0.052459	ENSSSCG00000006344	NOS1AP
100155802	black	0.826837	0.000909692	0.43132	0.161521	-0.683167	0.0143287	-0.595417	0.0410878	0.230459	0.471145	-0.803747	0.00163203	0.33512	0.286954	0.468627	0.124368	ENSSSCG00000045950	C1orf54
100525161	red	0.860973	0.000322382	0.879022	0.000166015	-0.461807	0.130694	-0.245919	0.441027	-0.137984	0.668904	-0.616293	0.0328379	-0.0219288	0.946069	0.638222	0.0255281	ENSSSCG00000023848	VXN
102162677	red	0.618757	0.0319497	0.902911	5.76107e-05	-0.288803	0.362613	-0.245699	0.441449	-0.156787	0.626527	-0.46277	0.129789	-0.150085	0.641521	0.612855	0.0341068	ENSSSCG00000031661
100738623	red	0.621543	0.0309663	0.931559	1.05353e-05	-0.38054	0.222346	-0.183876	0.567282	-0.385336	0.216087	-0.485648	0.109461	-0.242129	0.448323	0.727778	0.00729402	ENSSSCG00000008771	C4orf19
100518270	red	0.562851	0.0567405	0.913052	3.37716e-05	-0.153163	0.634619	-0.188037	0.558387	-0.231225	0.469631	-0.279164	0.379557	-0.358235	0.252871	0.637399	0.0257789	ENSSSCG00000015638	RHEX
445526	black	0.885722	0.00012633	0.408596	0.187258	-0.553167	0.0621	-0.512218	0.0886482	0.0364429	0.910475	-0.697129	0.0117429	0.0901659	0.780495	0.606963	0.0363623	ENSSSCG00000003147	CA11
100152792	red	0.83686	0.000687331	0.826204	0.00092539	-0.37087	0.235293	-0.466973	0.125883	0.0840982	0.794979	-0.617858	0.0322718	0.139044	0.666489	0.478814	0.115296	ENSSSCG00000051368	CA9
100157460	blue	-0.531812	0.0751386	-0.306254	0.332972	0.93635	7.38933e-06	0.562629	0.0568595	-0.310147	0.326545	0.881147	0.000152499	-0.572718	0.0516202	-0.308429	0.329372	ENSSSCG00000009914
100520249	blue	0.328373	0.297369	0.062955	0.845887	-0.727886	0.00728097	-0.435027	0.157548	0.0799702	0.804867	-0.623165	0.0304039	0.449712	0.142424	0.173453	0.589809	ENSSSCG00000003126	CABP5
100522413	blue	-0.458599	0.133742	-0.236253	0.459748	0.887607	0.000116627	0.749238	0.00503364	-0.190349	0.553467	0.783399	0.00257622	-0.372378	0.233245	-0.411021	0.184397	ENSSSCG00000004829	CACHD1
100511102	blue	-0.281968	0.374587	-0.157847	0.624168	0.860503	0.000327592	0.729039	0.00714335	-0.184632	0.565661	0.7088	0.00986163	-0.371145	0.234919	-0.337655	0.283095	ENSSSCG00000011455	CACNA1D
100511769	blue	-0.555249	0.0609192	-0.369793	0.236762	0.902651	5.8359e-05	0.731033	0.00690979	-0.185165	0.564519	0.831762	0.000794411	-0.340796	0.278355	-0.490966	0.105059	ENSSSCG00000015543	CACNA1E
100513431	blue	-0.469917	0.123194	-0.336143	0.285394	0.933671	9.03945e-06	0.578175	0.0489326	-0.129028	0.689414	0.839445	0.000637491	-0.372224	0.233454	-0.467221	0.125655	ENSSSCG00000017562	CACNA1G
100622149	black	0.614241	0.033591	0.237364	0.457577	-0.432685	0.160051	-0.206666	0.519279	0.451605	0.140544	-0.452217	0.13994	0.305495	0.334233	0.146722	0.649091	ENSSSCG00000024784	CACNA1S
106504882	black	0.909656	4.06641e-05	0.715524	0.0088853	-0.288604	0.362958	-0.329494	0.295624	0.069804	0.829328	-0.52449	0.0800092	-0.000525274	0.998707	0.525016	0.0796528	ENSSSCG00000031831	CADM1
100626294	red	0.445758	0.1464	0.788342	0.00231602	-0.620146	0.0314566	-0.489958	0.105885	-0.222905	0.486199	-0.622508	0.0306307	0.0318661	0.921686	0.590642	0.0431639	ENSSSCG00000011999	CADM2
397674	red	0.674927	0.0160392	0.934604	8.43506e-06	-0.227027	0.477957	-0.219036	0.493992	-0.298531	0.345923	-0.424436	0.169066	-0.224878	0.482246	0.649314	0.0223182	ENSSSCG00000009123	CAMK2D
100515364	red	0.902957	5.74792e-05	0.836022	0.000704109	-0.41407	0.18084	-0.322738	0.306228	-0.0177834	0.956255	-0.603314	0.0378116	-0.0790096	0.807172	0.682323	0.0144974	ENSSSCG00000037019	CAMK4
110260721	red	0.739088	0.00602445	0.893615	8.95484e-05	-0.147055	0.648341	-0.219576	0.492901	-0.313439	0.321163	-0.339543	0.280241	-0.393012	0.206294	0.732554	0.00673554	ENSSSCG00000040550	DNAI7
397319	red	0.455244	0.136978	0.916382	2.79415e-05	-0.372702	0.232806	-0.181146	0.573148	-0.192762	0.548354	-0.454692	0.137515	-0.0957948	0.767116	0.550487	0.0636431	ENSSSCG00000028711	CASP1
100520980	greenyellow	-0.295566	0.350966	-0.101314	0.754055	0.639355	0.0251859	0.90961	4.07632e-05	-0.0764072	0.813423	0.617424	0.0324279	-0.28809	0.363852	-0.329335	0.295872	ENSSSCG00000011878	CASR
100620792	blue	-0.625869	0.0294824	-0.497982	0.0994341	0.92349	1.81403e-05	0.769223	0.00344699	-0.0193081	0.952508	0.925359	1.60816e-05	-0.311864	0.323731	-0.613495	0.0338682	ENSSSCG00000024045	CASTOR2
100620754	blue	-0.460587	0.131849	-0.26289	0.409072	0.913641	3.26758e-05	0.59098	0.0430147	-0.149586	0.642642	0.826281	0.000923461	-0.453578	0.138603	-0.372703	0.232805	ENSSSCG00000037954	CAVIN4
100517134	blue	-0.499411	0.0983143	-0.39826	0.199756	0.957924	9.6765e-07	0.646664	0.0230568	-0.220051	0.491943	0.893066	9.17942e-05	-0.482952	0.111739	-0.410114	0.185464	ENSSSCG00000020859	CBLN2
100520132	blue	0.733531	0.00662544	0.74179	0.00574749	-0.813582	0.00128459	-0.482006	0.112546	-0.0142845	0.964856	-0.813476	0.001288	0.116517	0.718387	0.696959	0.0117721
100737427	red	0.340113	0.279382	0.684228	0.0141188	-0.645674	0.023337	-0.406319	0.189969	-0.123445	0.702298	-0.649712	0.0222088	0.112317	0.728192	0.537395	0.0715639	ENSSSCG00000015412	CCDC146
100522903	blue	-0.357296	0.254206	-0.202136	0.528678	0.866298	0.000267688	0.474974	0.118662	-0.2028	0.527296	0.732675	0.00672191	-0.372703	0.232806	-0.359972	0.25041	ENSSSCG00000015876	CCDC148
100522937	red	-0.604779	0.0372249	-0.714249	0.00906463	0.482935	0.111754	0.160329	0.618654	0.27759	0.382364	0.452421	0.13974	0.277999	0.381634	-0.730419	0.00698104	ENSSSCG00000008983	CCDC158
100515600	blue	-0.562086	0.0571515	-0.509973	0.0902943	0.828219	0.000876122	0.847368	0.000501966	0.140927	0.662209	0.830794	0.000816122	-0.14196	0.659865	-0.688834	0.0132331	ENSSSCG00000045953	CCDC159
100525008	blue	-0.492874	0.103509	-0.356309	0.255616	0.979897	2.49976e-08	0.720237	0.00824545	-0.197208	0.538985	0.912333	3.5148e-05	-0.466963	0.125893	-0.44537	0.146794	ENSSSCG00000011768	CCDC39
100513356	blue	-0.640863	0.0247352	-0.423062	0.170598	0.870844	0.000226967	0.828253	0.000875306	-0.12705	0.693971	0.902403	5.90817e-05	-0.385603	0.215742	-0.5168	0.0853524	ENSSSCG00000033830	CCDC8
100514454	blue	-0.450973	0.14117	-0.343084	0.274931	0.868804	0.000244594	0.719764	0.00830803	-0.101399	0.753852	0.76288	0.00390196	-0.250476	0.432332	-0.512404	0.088513	ENSSSCG00000008406	CCDC88A
100038010	blue	0.15734	0.625296	0.293002	0.355357	-0.741197	0.00580743	-0.538344	0.0709681	0.26683	0.401824	-0.700426	0.0111865	0.4862	0.108999	0.214227	0.503758	ENSSSCG00000044762	CCL11
100516223	blue	-0.0802147	0.80428	0.176754	0.582637	0.627468	0.0289474	0.475065	0.118582	-0.322059	0.307305	0.47629	0.117502	-0.48712	0.108231	0.0108298	0.973353	ENSSSCG00000034722	CCL14
780408	red	0.623715	0.0302148	0.473704	0.11979	-0.57849	0.0487805	-0.537882	0.0712575	0.040865	0.899657	-0.722414	0.00796177	0.241028	0.450453	0.481385	0.113077	ENSSSCG00000023852	CCL17
448797	red	0.53723	0.0716674	0.868999	0.000242867	-0.0773256	0.811215	-0.183423	0.568252	-0.18929	0.555717	-0.303034	0.338338	-0.229905	0.472242	0.53294	0.0744068	ENSSSCG00000038162	CCL21
448799	black	0.77886	0.00283426	0.408871	0.186932	-0.556195	0.0603875	-0.451016	0.141127	-0.0566843	0.861099	-0.571085	0.0524445	-0.104388	0.746802	0.675473	0.0159214	ENSSSCG00000013593
448799	black	0.77886	0.00283426	0.408871	0.186932	-0.556195	0.0603875	-0.451016	0.141127	-0.0566843	0.861099	-0.571085	0.0524445	-0.104388	0.746802	0.675473	0.0159214	ENSSSCG00000013593
780409	red	0.475987	0.117768	0.802768	0.00167021	-0.555952	0.0605239	-0.476413	0.117393	-0.374899	0.229845	-0.565002	0.055595	-0.138469	0.667799	0.703472	0.0106903	ENSSSCG00000039874	CCL26
494459	black	0.746597	0.00527865	0.353699	0.259363	-0.628415	0.0286338	-0.481095	0.113326	-0.110354	0.732788	-0.639307	0.0252002	0.0251251	0.938221	0.614182	0.0336131	ENSSSCG00000017700	CCL3L1
396668	black	0.918495	2.46745e-05	0.809464	0.00142233	-0.673085	0.0164414	-0.405759	0.190639	0.0234298	0.942383	-0.764708	0.00376641	0.0781158	0.809317	0.686592	0.0136588	ENSSSCG00000032343	CCL4
396668	black	0.918495	2.46745e-05	0.809464	0.00142233	-0.673085	0.0164414	-0.405759	0.190639	0.0234298	0.942383	-0.764708	0.00376641	0.0781158	0.809317	0.686592	0.0136588	ENSSSCG00000032343	CCL4
396613	black	0.987198	2.65015e-09	0.645249	0.0234583	-0.613213	0.0339732	-0.538533	0.0708498	0.0940998	0.771139	-0.751891	0.00479625	0.0789357	0.807349	0.672955	0.0164698	ENSSSCG00000017705	CCL5
100302703	red	0.263498	0.40795	0.810578	0.00138398	-0.321693	0.307886	-0.236136	0.459978	-0.113657	0.725059	-0.368387	0.238688	-0.0618206	0.848636	0.430208	0.162725	ENSSSCG00000040648	CCL8
414372	red	0.55277	0.062327	0.848735	0.000481044	-0.496973	0.100231	-0.188677	0.557022	0.00189551	0.995335	-0.591202	0.0429167	0.0903068	0.78016	0.500895	0.0971594	ENSSSCG00000024311	CCR2
414373	red	0.262849	0.409148	0.81091	0.00137271	-0.213995	0.504231	-0.142003	0.659767	-0.184064	0.566879	-0.250595	0.432106	-0.225123	0.481757	0.475717	0.118006	ENSSSCG00000024311	CCR2
414371	red	0.730929	0.00692184	0.892379	9.46688e-05	-0.729326	0.00710935	-0.543711	0.0676624	0.0356222	0.912484	-0.835574	0.000713213	0.162952	0.612847	0.672622	0.0165435	ENSSSCG00000024344	CCR5
100624245	red	0.686165	0.0137412	0.976266	5.69914e-08	-0.29047	0.359722	-0.279747	0.378521	-0.150086	0.641518	-0.481318	0.113135	-0.129023	0.689425	0.610342	0.0350564
414377	red	0.607084	0.0363149	0.952495	1.7589e-06	-0.320436	0.309888	-0.194932	0.543772	-0.271941	0.392519	-0.447613	0.144525	-0.2233	0.485407	0.670913	0.0169247	ENSSSCG00000011316	CCR9
100153761	red	0.515875	0.0860112	0.920135	2.23525e-05	-0.269586	0.396792	-0.201869	0.529236	-0.199379	0.534435	-0.426055	0.167272	-0.0914239	0.7775	0.517478	0.0848717	ENSSSCG00000006734	CD101
100144477	red	0.723042	0.00788129	0.781718	0.00266957	-0.442159	0.150081	-0.373025	0.232371	-0.121341	0.707173	-0.494366	0.102308	-0.299289	0.34464	0.793655	0.00205928	ENSSSCG00000034914
397644	red	0.468685	0.124314	0.930082	1.16922e-05	-0.250452	0.432378	-0.21666	0.498806	-0.141876	0.660055	-0.402843	0.194153	-0.088199	0.785183	0.491042	0.104998	ENSSSCG00000016957	CD180
397669	red	0.77587	0.00301464	0.968895	2.17663e-07	-0.385282	0.216157	-0.335813	0.285896	-0.236966	0.458354	-0.570265	0.0528614	-0.133335	0.679524	0.703601	0.0106696	ENSSSCG00000007807	CD19
100124526	red	0.77454	0.00309767	0.94327	4.20536e-06	-0.44261	0.149616	-0.336343	0.285089	-0.00588743	0.985512	-0.608049	0.0359387	0.0265948	0.934614	0.581455	0.0473652	ENSSSCG00000006452
396662	red	0.775427	0.00304213	0.919998	2.25396e-05	-0.632443	0.0273269	-0.490907	0.105107	-0.183624	0.567823	-0.697932	0.0116055	-0.149694	0.6424	0.847626	0.000497972	ENSSSCG00000006736	CD2
100516043	black	0.780018	0.00276663	0.744085	0.00551987	-0.499957	0.0978879	-0.432879	0.159842	-0.382895	0.219259	-0.61015	0.0351295	-0.18908	0.556165	0.79923	0.00181389	ENSSSCG00000044512
100037935	red	0.23621	0.459832	0.711602	0.00944561	-0.162805	0.613172	-0.157523	0.624888	-0.0557999	0.863248	-0.249077	0.434992	-0.185147	0.564557	0.434225	0.158402	ENSSSCG00000008319	CD207
102161349	red	0.711287	0.00949168	0.949283	2.42636e-06	-0.205016	0.522695	-0.153341	0.63422	-0.235428	0.461362	-0.405943	0.190419	-0.199404	0.534381	0.605347	0.0369993	ENSSSCG00000002893	CD22
100517508	red	0.825759	0.000936558	0.868097	0.000250942	-0.593717	0.0418188	-0.545186	0.0667732	0.101537	0.753527	-0.795983	0.00195391	0.206805	0.518992	0.589177	0.0438152	ENSSSCG00000038398	CD226
397302	black	0.936986	7.03499e-06	0.804902	0.00158786	-0.592961	0.0421466	-0.433273	0.15942	-0.0610706	0.850454	-0.687327	0.0135182	-0.112834	0.726984	0.800161	0.0017752	ENSSSCG00000006309	CD247
100523587	blue	-0.427665	0.165499	-0.34961	0.265297	0.816408	0.00119617	0.291204	0.358454	-0.154005	0.632736	0.716706	0.00872145	-0.323284	0.305363	-0.393422	0.205777	ENSSSCG00000029949	CD248
574058	red	0.412513	0.182651	0.903433	5.6128e-05	-0.26938	0.397167	-0.198185	0.536936	-0.151127	0.639181	-0.357188	0.254361	-0.157945	0.623948	0.515133	0.0865416	ENSSSCG00000005211	CD274
100515419	red	0.735207	0.00643964	0.910286	3.93081e-05	-0.264924	0.405322	-0.169	0.599537	-0.111903	0.729161	-0.419783	0.174289	-0.249312	0.434544	0.669096	0.0173373	ENSSSCG00000028561	CD28
100511702	red	0.716208	0.00879031	0.973146	1.05147e-07	-0.354456	0.258273	-0.274487	0.387924	-0.160011	0.619359	-0.530502	0.0759948	-0.107877	0.738599	0.638378	0.0254806	ENSSSCG00000008742	CD38
396661	black	0.884243	0.000134373	0.733889	0.00658546	-0.646373	0.0231388	-0.475632	0.118081	0.092519	0.774895	-0.721938	0.00802309	0.00551561	0.986427	0.716423	0.00876055	ENSSSCG00000015093	CD3D
396661	black	0.884243	0.000134373	0.733889	0.00658546	-0.646373	0.0231388	-0.475632	0.118081	0.092519	0.774895	-0.721938	0.00802309	0.00551561	0.986427	0.716423	0.00876055	ENSSSCG00000015093	CD3D
397455	black	0.910346	3.91809e-05	0.789993	0.00223378	-0.57898	0.0485447	-0.447859	0.144278	0.00829456	0.979589	-0.676441	0.0157142	-0.077964	0.809682	0.754405	0.00457922	ENSSSCG00000040140	CD3E
494013	black	0.891759	9.73226e-05	0.586535	0.0450077	-0.633834	0.0268859	-0.46869	0.12431	0.105753	0.743591	-0.70166	0.0109835	0.0123082	0.969716	0.689352	0.0131363	ENSSSCG00000015094	CD3G
404704	red	0.604031	0.0375236	0.690433	0.0129355	-0.316388	0.316384	-0.187019	0.560557	0.139546	0.665347	-0.538699	0.0707461	0.304617	0.335695	0.234082	0.464004	ENSSSCG00000000687	CD4
397395	red	0.57056	0.0527115	0.958704	8.82354e-07	-0.259073	0.416156	-0.204367	0.524041	-0.171886	0.593225	-0.431244	0.161603	-0.113321	0.725845	0.544565	0.0671465	ENSSSCG00000035078	CD40
397395	red	0.57056	0.0527115	0.958704	8.82354e-07	-0.259073	0.416156	-0.204367	0.524041	-0.171886	0.593225	-0.431244	0.161603	-0.113321	0.725845	0.544565	0.0671465	ENSSSCG00000035078	CD40
397231	red	0.461565	0.130923	0.789037	0.00228112	-0.390786	0.209104	-0.172052	0.592864	0.095753	0.767215	-0.450769	0.141372	0.0135792	0.966591	0.43719	0.155258	ENSSSCG00000030172	CD40LG
100511130	red	0.604292	0.0374194	0.920167	2.23093e-05	-0.308511	0.329238	-0.0545348	0.866324	-0.234197	0.463777	-0.438228	0.154167	-0.149233	0.643435	0.587462	0.0445871	ENSSSCG00000006379	CD48
100513336	black	0.912962	3.3941e-05	0.802397	0.00168483	-0.477393	0.116534	-0.321389	0.30837	0.047976	0.882296	-0.621018	0.0311499	-0.100721	0.755455	0.721739	0.00804896	ENSSSCG00000013115	CD5
100152398	red	0.658915	0.0197861	0.932371	9.93871e-06	-0.445389	0.146774	-0.232746	0.466632	-0.196893	0.539646	-0.543386	0.0678598	-0.160827	0.61755	0.704213	0.010572	ENSSSCG00000006800	CD53
100154019	blue	0.511054	0.0894995	0.394682	0.204199	-0.911904	3.59903e-05	-0.720565	0.00820215	0.193073	0.547698	-0.899543	6.79225e-05	0.430507	0.1624	0.469036	0.123995	ENSSSCG00000006455
100513519	black	0.955163	1.32347e-06	0.781433	0.00268567	-0.464034	0.128606	-0.388213	0.212384	0.1146	0.722857	-0.639312	0.0251987	0.013707	0.966276	0.625605	0.0295716	ENSSSCG00000013111	CD6
397165	red	0.518753	0.0839736	0.926056	1.53628e-05	-0.313514	0.321041	-0.224137	0.483728	-0.113286	0.725926	-0.417167	0.17727	-0.159044	0.621507	0.576211	0.0498884	ENSSSCG00000000653	CD69
110255922	black	0.943522	4.11447e-06	0.839541	0.000635685	-0.417661	0.176704	-0.401987	0.195193	-0.103358	0.749231	-0.595945	0.0408625	-0.149517	0.642798	0.745462	0.00538659
396660	red	0.856473	0.000375056	0.84786	0.000494366	-0.409388	0.18632	-0.34905	0.266117	0.115234	0.721377	-0.649702	0.0222113	0.189586	0.55509	0.460117	0.132295	ENSSSCG00000033262
100190992	red	0.676088	0.0157896	0.965212	3.78486e-07	-0.269014	0.397834	-0.210125	0.512153	-0.241401	0.449731	-0.466045	0.126739	-0.160283	0.618755	0.626328	0.0293282	ENSSSCG00000033684	CD79A
100511898	red	0.647877	0.0227165	0.951039	2.04044e-06	-0.289483	0.361432	-0.189406	0.555472	-0.207056	0.518474	-0.46839	0.124584	-0.123729	0.701641	0.592119	0.0425139	ENSSSCG00000017283	CD79B
100153365	red	0.789323	0.00226688	0.928762	1.28096e-05	-0.444626	0.147551	-0.368894	0.237993	0.117177	0.716849	-0.639743	0.0250693	0.0543879	0.866681	0.585355	0.0455479	ENSSSCG00000021576
396627	black	0.960983	6.6691e-07	0.672944	0.0164723	-0.55703	0.0599216	-0.508276	0.091552	0.10365	0.748542	-0.695453	0.0120335	0.0193962	0.952291	0.676057	0.0157963	ENSSSCG00000008217	CD8A
396636	red	0.7712	0.00331377	0.915631	2.91809e-05	-0.514101	0.0872837	-0.40313	0.193805	0.0839834	0.795253	-0.682005	0.0145614	0.143013	0.657476	0.538991	0.0705634	ENSSSCG00000008213	CD8B
100627543	black	0.983152	1.03927e-08	0.725839	0.00753029	-0.491969	0.104243	-0.442061	0.150181	-0.0698635	0.829184	-0.669278	0.0172956	-0.0611112	0.850355	0.730389	0.00698458	ENSSSCG00000023993	CD96
100525753	greenyellow	-0.569156	0.0534298	-0.320593	0.309639	0.670936	0.0169197	0.966373	3.20052e-07	-0.0741828	0.818774	0.794234	0.00203267	-0.340241	0.279189	-0.453993	0.138197	ENSSSCG00000039922	CDC42EP5
100627510	blue	-0.397297	0.200947	-0.255624	0.422609	0.871317	0.000223034	0.593431	0.0419425	-0.125858	0.69672	0.811118	0.00136572	-0.52542	0.0793793	-0.285698	0.368027	ENSSSCG00000032931	CDH6
100625758	blue	-0.123302	0.702628	-0.18779	0.558911	0.604644	0.0372787	0.417456	0.176939	-0.158996	0.621614	0.607269	0.0362428	-0.462236	0.130291	-0.145033	0.652906	ENSSSCG00000040687	CDH8
100513757	red	0.385002	0.216519	0.860262	0.000330293	-0.229761	0.472527	-0.240765	0.450963	-0.366413	0.241408	-0.322105	0.307232	-0.307886	0.330269	0.629991	0.0281172	ENSSSCG00000011391	CDHR4
100737771	blue	-0.479867	0.114384	-0.557016	0.0599291	0.671605	0.0167697	0.508412	0.0914509	0.197479	0.538416	0.710187	0.00965406	-0.0762582	0.813781	-0.633928	0.0268561	ENSSSCG00000008970	CDKL2
100152215	red	0.527476	0.0779978	0.624344	0.0299995	-0.526123	0.0789048	-0.25501	0.423763	0.472959	0.120455	-0.602002	0.0383426	0.323444	0.30511	0.278558	0.380637	ENSSSCG00000001565	CDKN1A
100157564	red	0.22647	0.479067	0.777449	0.00291835	-0.220236	0.491569	-0.154339	0.631988	-0.243017	0.446609	-0.223396	0.485213	-0.268875	0.398087	0.492271	0.103997	ENSSSCG00000002033	CEBPE
106510206	blue	-0.31788	0.313982	-0.378384	0.225194	0.785771	0.0024487	0.523504	0.0806815	0.0918359	0.77652	0.639747	0.0250682	-0.0855704	0.791459	-0.554176	0.0615254	ENSSSCG00000034360	CELSR2
110255243	blue	-0.457154	0.13513	-0.164729	0.608927	0.856731	0.000371867	0.598602	0.0397432	-0.0651976	0.840459	0.709843	0.00970515	-0.259416	0.415518	-0.450427	0.141711
100154792	red	0.578769	0.0486457	0.961994	5.85894e-07	-0.371286	0.234727	-0.225231	0.48154	-0.285386	0.368573	-0.451921	0.140232	-0.248171	0.43672	0.700092	0.011242	ENSSSCG00000029918	CEPT1
100525450	blue	-0.479796	0.114445	-0.407936	0.188041	0.809354	0.00142615	0.366408	0.241415	0.171307	0.59449	0.74231	0.00569526	-0.215274	0.501624	-0.527036	0.0782919	ENSSSCG00000013928	GDF1
100739658	red	0.62484	0.0298307	0.902844	5.78015e-05	-0.229513	0.473018	-0.208111	0.516298	-0.155563	0.629257	-0.373407	0.231854	-0.178234	0.579432	0.551641	0.0629751	ENSSSCG00000021271	CFAP44
100514804	red	0.502155	0.0961862	0.369273	0.237473	-0.490447	0.105484	-0.416077	0.178522	-0.369171	0.237613	-0.459507	0.132875	-0.195052	0.543521	0.654559	0.0209073	ENSSSCG00000016393
403154	black	0.754644	0.00455905	0.301078	0.341623	-0.574642	0.050661	-0.448436	0.143699	0.202538	0.527842	-0.645127	0.023493	0.281168	0.376001	0.363959	0.244815	ENSSSCG00000016626	CFTR
406869	red	0.536389	0.0721992	0.934803	8.31012e-06	-0.34891	0.266322	-0.289169	0.361977	-0.212168	0.507963	-0.429084	0.163948	-0.203812	0.525192	0.632896	0.0271827	ENSSSCG00000025434	CGA
406869	red	0.536389	0.0721992	0.934803	8.31012e-06	-0.34891	0.266322	-0.289169	0.361977	-0.212168	0.507963	-0.429084	0.163948	-0.203812	0.525192	0.632896	0.0271827	ENSSSCG00000025434	CGA
100524723	red	-0.187157	0.560263	-0.259796	0.41481	-0.136382	0.672557	-0.125841	0.696759	0.719494	0.00834392	-0.175546	0.585258	0.607779	0.0360438	-0.432233	0.160537	ENSSSCG00000038521	CHAC1
100037944	red	0.382548	0.219713	0.892147	9.56545e-05	-0.274231	0.388385	-0.0908126	0.778955	-0.353655	0.259426	-0.311332	0.324602	-0.311545	0.324254	0.622877	0.0305031	ENSSSCG00000006796	CHI3L2
100512552	greenyellow	-0.288862	0.362509	-0.18669	0.561259	0.336138	0.2854	0.910604	3.8637e-05	-0.0803268	0.804012	0.483221	0.111511	-0.258341	0.417522	-0.22488	0.482242	ENSSSCG00000015477	CHIT1
110256869	red	0.450178	0.141959	0.929898	1.18429e-05	-0.271321	0.393642	-0.183792	0.567462	-0.304233	0.336334	-0.356576	0.255234	-0.245135	0.442533	0.601711	0.0384611	ENSSSCG00000033113	CHMP7
100521058	red	0.6221	0.0307721	0.637288	0.0258127	-0.575024	0.0504722	-0.529449	0.0766877	0.210938	0.510485	-0.673289	0.0163964	0.0520485	0.872373	0.62124	0.031072	ENSSSCG00000012576	CHRDL1
396587	blue	-0.46135	0.131126	-0.459712	0.132679	0.915886	2.87556e-05	0.780346	0.00274766	-0.0108364	0.973336	0.842878	0.000575687	-0.26898	0.397897	-0.573898	0.0510305	ENSSSCG00000015969	CHRNA1
100151989	blue	-0.588819	0.0439758	-0.468232	0.124728	0.876601	0.000182527	0.598811	0.039656	-0.2072	0.518178	0.861105	0.000320925	-0.399035	0.198801	-0.46207	0.130447	ENSSSCG00000001752	CHRNA3
100157223	blue	-0.25201	0.429424	-0.342457	0.275867	0.673124	0.0164326	0.268791	0.398241	-0.0512414	0.874338	0.478586	0.115494	0.0277066	0.931886	-0.506292	0.093037
100518720	blue	-0.475222	0.118443	-0.344101	0.273416	0.871322	0.000222992	0.819152	0.00111488	-0.0867175	0.788719	0.82656	0.00091654	-0.382765	0.219429	-0.443795	0.1484	ENSSSCG00000035069	CHSY3
100156195	red	0.818116	0.00114504	0.677536	0.0154822	-0.463806	0.128819	-0.529597	0.0765902	0.13905	0.666477	-0.69015	0.0129879	0.194049	0.545636	0.496101	0.100922	ENSSSCG00000038374	CIART
106509697	red	0.628323	0.0286641	0.953923	1.51362e-06	-0.304557	0.335795	-0.213677	0.50488	-0.0152997	0.96236	-0.476492	0.117324	-0.0170551	0.958045	0.493547	0.102966	ENSSSCG00000007901	CIITA
100518061	blue	-0.1324	0.681668	0.11765	0.715748	0.804707	0.00159528	0.426708	0.166551	-0.326875	0.29971	0.618025	0.0322118	-0.553017	0.0621853	-0.0650077	0.840918	ENSSSCG00000013934	CILP2
100513263	black	0.87765	0.000175222	0.699914	0.0112717	-0.493466	0.103031	-0.175199	0.586012	-0.0735558	0.820283	-0.546518	0.0659767	-0.168496	0.600642	0.715014	0.00895669	ENSSSCG00000012915
100625166	red	0.433762	0.158897	0.916153	2.83151e-05	-0.27826	0.381167	-0.219588	0.492878	-0.218746	0.494579	-0.395136	0.203632	-0.130848	0.68523	0.525984	0.0789988	ENSSSCG00000040904	CLDN1
431781	red	0.717648	0.00859253	0.516382	0.0856496	-0.276277	0.38471	-0.302079	0.33994	0.0729595	0.82172	-0.489215	0.106496	0.211945	0.508421	0.27727	0.382934	ENSSSCG00000035928	CLDN3
733578	red	0.644154	0.0237724	0.779055	0.00282276	-0.510379	0.0899954	-0.426609	0.166661	0.118097	0.714707	-0.644965	0.0235393	0.171356	0.594384	0.47361	0.119874	ENSSSCG00000007718	CLDN4
100302020	blue	-0.450883	0.141259	-0.345269	0.271683	0.778941	0.00282949	0.166698	0.604592	-0.0657933	0.839018	0.621412	0.0310119	-0.141987	0.659802	-0.479425	0.114766	ENSSSCG00000023743	CLDN6
100514755	red	0.56934	0.0533352	0.894625	8.55262e-05	-0.150308	0.641019	-0.170754	0.595699	-0.145719	0.651356	-0.384335	0.217384	-0.0843931	0.794274	0.468728	0.124275	ENSSSCG00000013777	CLEC17A
100524617	red	0.538877	0.0706347	0.829199	0.000852889	-0.442436	0.149795	-0.373168	0.232176	-0.461217	0.131252	-0.479842	0.114406	-0.327985	0.297974	0.807827	0.00148013	ENSSSCG00000023258	CLEC4F
100038025	blue	0.631215	0.0277206	0.459367	0.133008	-0.853876	0.000408368	-0.601244	0.0386518	0.187927	0.55862	-0.910154	3.95893e-05	0.545245	0.0667377	0.364909	0.243493	ENSSSCG00000000648	CLEC7A
100524809	blue	-0.325815	0.301373	0.0419914	0.896904	0.855666	0.000385174	0.503408	0.0952253	-0.135367	0.674876	0.68458	0.0140495	-0.403952	0.192812	-0.280629	0.376957	ENSSSCG00000002921	CLIP3
100518607	black	0.860641	0.000326051	0.536358	0.0722185	-0.263024	0.408825	-0.361189	0.248694	0.0910556	0.778377	-0.485513	0.109575	-0.0401656	0.901367	0.525678	0.0792048	ENSSSCG00000008535	CLIP4
100622911	red	0.835434	0.000716083	0.912016	3.57674e-05	-0.468895	0.124123	-0.408773	0.187048	0.0438337	0.892404	-0.653461	0.021197	0.0645303	0.842073	0.588931	0.0439255	ENSSSCG00000022448	CLNK
100511695	blue	-0.273835	0.389099	0.0802899	0.8041	0.790376	0.00221503	0.643791	0.0238773	-0.265369	0.404504	0.699917	0.0112711	-0.568639	0.0536958	-0.131278	0.684243	ENSSSCG00000000672	CLSTN3
397025	red	0.433941	0.158705	0.752643	0.00473058	-0.510986	0.089549	-0.195467	0.542645	0.230218	0.471623	-0.614292	0.0335724	0.296373	0.349589	0.317919	0.313918	ENSSSCG00000009668	CLU
100623872	red	0.66648	0.0179438	0.958106	9.47183e-07	-0.371873	0.23393	-0.322366	0.306817	-0.336156	0.285373	-0.479702	0.114526	-0.297698	0.347335	0.777401	0.00292124	ENSSSCG00000008647	CMPK2
100511961	red	0.802619	0.0016761	0.853993	0.000406815	-0.36725	0.240252	-0.220385	0.491269	0.107541	0.739387	-0.515338	0.086395	-0.0347897	0.914523	0.550128	0.0638519	ENSSSCG00000011234	CMTM7
100154061	red	0.682161	0.0145301	0.955409	1.28806e-06	-0.279591	0.378799	-0.24568	0.441487	-0.267131	0.401272	-0.420849	0.173084	-0.266653	0.402148	0.687502	0.0134849	ENSSSCG00000001578	CMTR1
100505410	red	0.753849	0.00462658	0.819589	0.00110231	-0.117646	0.715758	-0.152515	0.63607	-0.312572	0.322576	-0.344542	0.272761	-0.299939	0.343541	0.644481	0.0236782	ENSSSCG00000026098	CMYA5
100158127	red	0.568562	0.0537354	0.961322	6.38811e-07	-0.285281	0.368757	-0.232904	0.46632	-0.294697	0.352451	-0.410374	0.185157	-0.258307	0.417584	0.668682	0.0174323	ENSSSCG00000004870	CNDP2
100513248	greenyellow	-0.339094	0.280918	-0.463015	0.129559	0.647584	0.0227984	0.868629	0.000246158	0.0659542	0.838629	0.704056	0.010597	-0.182447	0.570349	-0.521609	0.0819837	ENSSSCG00000004071	CNKSR3
100511587	red	0.648389	0.0225738	0.981645	1.59127e-08	-0.352407	0.26123	-0.302538	0.33917	-0.255861	0.422165	-0.477775	0.1162	-0.214407	0.503389	0.692183	0.0126157	ENSSSCG00000017420	CNP
100621002	red	0.653132	0.0212844	0.925574	1.58572e-05	-0.281867	0.374766	-0.272918	0.390753	-0.132621	0.681162	-0.506536	0.0928533	-0.00825805	0.979679	0.514794	0.0867847	ENSSSCG00000027849	CNR2
100511594	blue	-0.48826	0.107284	-0.457059	0.135221	0.938578	6.20717e-06	0.652198	0.021534	-0.0902672	0.780254	0.90242	5.90321e-05	-0.435513	0.157032	-0.466907	0.125944	ENSSSCG00000011522	CNTN3
100519379	blue	-0.459394	0.132982	-0.416247	0.178326	0.760033	0.00412036	0.79582	0.00196113	0.0121847	0.97002	0.734921	0.00647105	-0.218959	0.494149	-0.515963	0.0859486	ENSSSCG00000014975	CNTN5
397175	blue	-0.436999	0.15546	-0.202871	0.527148	0.913231	3.34355e-05	0.734616	0.00650467	-0.165948	0.606241	0.852264	0.000430167	-0.489072	0.106614	-0.363192	0.245885	ENSSSCG00000006857	COL11A1
100157199	blue	-0.557963	0.0594034	-0.395936	0.202636	0.82387	0.000985105	0.516715	0.0854132	-0.19552	0.542535	0.826242	0.000924443	-0.379675	0.223486	-0.446567	0.14558	ENSSSCG00000010256	COL13A1
414914	red	0.726037	0.00750593	0.924487	1.70182e-05	-0.356064	0.255966	-0.338668	0.281561	-0.0298491	0.92663	-0.545458	0.0666098	-0.0908091	0.778963	0.636267	0.0261267	ENSSSCG00000010607	COL17A1
100512751	blue	-0.428696	0.164371	-0.307507	0.330896	0.934085	8.76707e-06	0.600304	0.0390375	-0.0498518	0.877724	0.784131	0.00253633	-0.310737	0.325576	-0.473394	0.120066	ENSSSCG00000044472	COL19A1
100738123	blue	-0.323893	0.3044	-0.313976	0.320289	0.701896	0.0109449	0.53904	0.0705329	-0.0575032	0.85911	0.711009	0.00953243	-0.36192	0.247667	-0.349089	0.266059	ENSSSCG00000036135	COL1A1
100523618	blue	-0.426181	0.167132	-0.258851	0.41657	0.897249	7.57395e-05	0.753195	0.00468278	-0.170521	0.596209	0.815661	0.00121906	-0.399438	0.198307	-0.416223	0.178353	ENSSSCG00000001500	COL21A1
100519542	blue	-0.375613	0.228889	-0.172275	0.592376	0.897042	7.64774e-05	0.387228	0.213648	-0.255103	0.423588	0.757149	0.00435097	-0.451728	0.140423	-0.30542	0.334357	ENSSSCG00000007678	COL26A1
397323	blue	-0.461171	0.131295	-0.374391	0.230529	0.878947	0.000166507	0.571453	0.0522577	0.105796	0.743488	0.810666	0.001381	-0.291014	0.358783	-0.519653	0.0833432	ENSSSCG00000025523	COL2A1
397532	blue	-0.491296	0.10479	-0.377847	0.225907	0.93589	7.65446e-06	0.773831	0.00314262	-0.0659834	0.838558	0.865701	0.000273426	-0.400236	0.197329	-0.465466	0.127275	ENSSSCG00000016035	COL5A2
100515967	red	0.547337	0.0654904	0.557229	0.0598106	-0.569133	0.0534415	-0.482902	0.111782	0.390895	0.208967	-0.70093	0.0111033	0.38286	0.219305	0.31807	0.313675	ENSSSCG00000011186
110257487	blue	-0.491769	0.104405	-0.354624	0.258032	0.896274	7.92675e-05	0.445857	0.1463	-0.0609048	0.850856	0.843566	0.000563872	-0.398882	0.19899	-0.444684	0.147492	ENSSSCG00000040554	COL9A3
100520530	blue	-0.610447	0.0350163	-0.603654	0.0376749	0.875421	0.000191028	0.507179	0.0923714	-0.0201131	0.95053	0.861969	0.000311543	-0.229768	0.472513	-0.632201	0.0274043	ENSSSCG00000004962	CORO2B
406870	blue	0.0027082	0.993335	-0.0588304	0.855888	-0.453984	0.138206	-0.123949	0.701132	0.611751	0.0345215	-0.422643	0.171067	0.539882	0.0700092	-0.117239	0.716704	ENSSSCG00000011700	CP
100157984	red	0.579925	0.0480917	0.952176	1.81788e-06	-0.298104	0.346645	-0.308954	0.328508	-0.290328	0.359968	-0.415288	0.179431	-0.274477	0.387943	0.689764	0.0130595	ENSSSCG00000010545	CPN1
100153578	red	0.841525	0.000599466	0.741666	0.00575998	-0.411731	0.183564	-0.288596	0.362971	-0.189054	0.55622	-0.524538	0.0799772	-0.195736	0.542079	0.720274	0.00824058	ENSSSCG00000010728	CPXM2
100623585	red	0.593828	0.0417708	0.954358	1.44462e-06	-0.228861	0.474312	-0.279736	0.37854	-0.248244	0.436581	-0.426091	0.167232	-0.165743	0.606692	0.591834	0.0426387
100155151	red	-0.569084	0.0534667	-0.554897	0.0611174	0.238488	0.455387	0.167891	0.60197	0.556912	0.0599872	0.247607	0.437797	0.431787	0.161017	-0.679394	0.0150943	ENSSSCG00000006472	CRABP2
100625935	red	0.557553	0.0596307	0.930768	1.11431e-05	-0.109734	0.73424	-0.107784	0.738816	-0.261228	0.412149	-0.27034	0.395422	-0.313013	0.321857	0.583353	0.0464744	ENSSSCG00000000732	CRACR2A
100738750	black	0.942027	4.67664e-06	0.801102	0.00173675	-0.504244	0.0945876	-0.452555	0.139608	-0.21647	0.499191	-0.660637	0.019355	-0.141952	0.659882	0.802589	0.00167726	ENSSSCG00000013909	CRLF1
102161907	blue	-0.610332	0.0350599	-0.405267	0.191228	0.586181	0.0451694	0.50216	0.0961828	0.0412737	0.898658	0.631008	0.0277874	-0.0275874	0.932178	-0.603421	0.0377686	ENSSSCG00000036261	CROCC2
100521388	black	0.866344	0.000267247	0.434844	0.157742	-0.685367	0.0138958	-0.548156	0.0650065	0.128652	0.690279	-0.733512	0.0066276	0.120559	0.708986	0.612953	0.0340704	ENSSSCG00000015137	CRTAM
100521168	red	0.521659	0.0819494	0.925668	1.57594e-05	-0.0845213	0.793967	-0.012767	0.968588	-0.261169	0.412259	-0.240727	0.451038	-0.321741	0.307811	0.562467	0.0569464	ENSSSCG00000004371	CRYBG1
100621741	blue	-0.485246	0.109799	-0.290962	0.358872	0.910368	3.91351e-05	0.412341	0.182851	-0.194589	0.544495	0.76283	0.00390575	-0.347062	0.269035	-0.415768	0.178877	ENSSSCG00000031031	CSMD3
100519275	red	0.662973	0.0187815	0.978363	3.60187e-08	-0.288707	0.362778	-0.146106	0.650481	-0.192229	0.549483	-0.445237	0.146929	-0.174715	0.587062	0.619952	0.031525	ENSSSCG00000011264	CSRNP1
100515450	blue	-0.462312	0.13022	-0.283166	0.372473	0.972958	1.08833e-07	0.654868	0.0208262	-0.155828	0.628665	0.880766	0.000154855	-0.441788	0.150463	-0.438979	0.153382	ENSSSCG00000015906	CSRNP3
100152012	black	0.95226	1.80216e-06	0.683204	0.0143214	-0.661315	0.0191872	-0.501258	0.096878	0.103619	0.748615	-0.752925	0.00470609	-0.00597051	0.985308	0.758895	0.00421018	ENSSSCG00000007131	CST7
397286	black	0.864868	0.000281602	0.476018	0.117741	-0.565977	0.0550813	-0.437853	0.154561	0.105431	0.744349	-0.631991	0.0274713	0.0953261	0.768228	0.536665	0.0720243	ENSSSCG00000016122	CTLA4
100525337	red	0.65816	0.019977	0.934715	8.365e-06	-0.247845	0.437343	-0.0523231	0.871705	-0.289193	0.361936	-0.354666	0.257971	-0.334345	0.28814	0.68901	0.0132001	ENSSSCG00000008250
100153090	red	0.496809	0.10036	0.828144	0.00087792	-0.43686	0.155606	-0.288777	0.362657	0.00830055	0.979575	-0.576686	0.0496557	0.170955	0.595259	0.405731	0.190672	ENSSSCG00000006648	CTSS
100525853	red	0.794556	0.002018	0.913697	3.25737e-05	-0.498966	0.0986618	-0.361045	0.248896	0.0503075	0.876613	-0.660936	0.0192809	-0.00580024	0.985727	0.666736	0.0178838	ENSSSCG00000012970	CTSW
494019	red	0.385975	0.215261	0.893527	8.99041e-05	-0.269599	0.396768	-0.169383	0.598699	-0.215253	0.501667	-0.329032	0.296343	-0.226481	0.479045	0.555513	0.0607704	ENSSSCG00000032474	CXCL10
100169744	red	0.630268	0.0280271	0.932283	1.00022e-05	-0.42758	0.165594	-0.424594	0.16889	0.0170553	0.958044	-0.599097	0.0395371	0.00193023	0.99525	0.597166	0.0403453	ENSSSCG00000008978	CXCL11
100524265	blue	-0.276041	0.385134	0.0885112	0.784439	0.803222	0.00165242	0.507238	0.0923269	-0.335498	0.286376	0.699425	0.0113534	-0.630161	0.0280619	-0.0692639	0.830632	ENSSSCG00000036445
494467	blue	0.446596	0.145551	0.540645	0.0695376	-0.70107	0.0110803	-0.520978	0.0824203	0.102564	0.751102	-0.71337	0.00918989	0.116827	0.717665	0.596543	0.0406088	ENSSSCG00000014310	CXCL14
100135681	red	0.855661	0.000385233	0.899706	6.73933e-05	-0.642685	0.0241987	-0.548106	0.0650362	0.0174389	0.957101	-0.797868	0.00187166	0.0937115	0.772061	0.704156	0.010581	ENSSSCG00000032777	CXCL9
100524123	red	0.784272	0.00252873	0.764893	0.0037529	-0.57785	0.0490899	-0.331263	0.292882	-0.0438571	0.892347	-0.722111	0.00800073	0.159758	0.619921	0.562354	0.0570075	ENSSSCG00000012402	CXCR3
396659	red	0.633986	0.0268379	0.831413	0.000802187	-0.292372	0.35644	-0.336846	0.284324	0.0110252	0.972872	-0.470587	0.122587	-0.153973	0.632807	0.62456	0.0299261	ENSSSCG00000039416	CXCR4
100515679	red	0.491312	0.104777	0.924638	1.68528e-05	-0.13162	0.683458	-0.163618	0.611376	-0.189145	0.556027	-0.32543	0.301978	-0.159921	0.61956	0.485351	0.109711	ENSSSCG00000015098	CXCR5
414376	red	0.656585	0.0203802	0.875223	0.000192485	-0.619289	0.0317601	-0.477597	0.116356	-0.0635968	0.844333	-0.725279	0.00759958	0.068739	0.831899	0.65654	0.0203916	ENSSSCG00000011318	CXCR6
100156110	red	0.577639	0.0491921	0.958165	9.40687e-07	-0.292315	0.356539	-0.26256	0.409682	-0.345285	0.271659	-0.43563	0.156908	-0.23612	0.460009	0.671749	0.0167375	ENSSSCG00000012201	TASL
100521810	blue	-0.359787	0.250671	-0.138116	0.668603	0.874317	0.000199259	0.533435	0.0740872	-0.133464	0.67923	0.701867	0.0109497	-0.338119	0.282392	-0.363748	0.245109	ENSSSCG00000025621	CXXC4
403324	red	0.742406	0.00568572	0.70456	0.010517	-0.546299	0.0661074	-0.17567	0.584988	-0.381021	0.221713	-0.536283	0.0722663	-0.323255	0.305408	0.859538	0.000338504	ENSSSCG00000023320	CYP3A29
100113470	greenyellow	-0.448114	0.144022	-0.309002	0.328428	0.652586	0.02143	0.935329	7.98737e-06	-0.205929	0.520805	0.789104	0.00227781	-0.527756	0.0778109	-0.261347	0.411928	ENSSSCG00000032765
397242	red	0.44215	0.150089	0.884721	0.000131727	-0.0885803	0.784274	-0.105104	0.745117	-0.308943	0.328525	-0.266531	0.402372	-0.233399	0.465346	0.49993	0.0979093	ENSSSCG00000039203	CYSLTR1
100627882	red	0.742849	0.00564159	0.966706	3.04675e-07	-0.420063	0.173972	-0.247023	0.438913	-0.0565966	0.861312	-0.563442	0.0564242	-0.0884839	0.784504	0.651926	0.0216072	ENSSSCG00000029753	CYTIP
100156238	blue	-0.350709	0.263696	-0.145971	0.650786	0.910577	3.86951e-05	0.560031	0.0582661	-0.311046	0.32507	0.759307	0.00417751	-0.506554	0.09284	-0.252753	0.428018	ENSSSCG00000009457	DACH1
100525936	red	0.661913	0.0190403	0.975566	6.58322e-08	-0.331235	0.292926	-0.240247	0.451967	-0.0877708	0.786205	-0.498507	0.0990215	-0.0685986	0.832238	0.567106	0.0544908	ENSSSCG00000039327	DAPP1
100524813	red	0.570376	0.052805	0.95712	1.0623e-06	-0.194457	0.544775	-0.168647	0.600311	-0.260494	0.413512	-0.33439	0.288071	-0.28231	0.373982	0.6167	0.0326899	ENSSSCG00000001509	DAXX
100621245	blue	-0.567741	0.0541605	-0.44281	0.14941	0.983024	1.07913e-08	0.646105	0.0232146	-0.0990873	0.759316	0.915718	2.90341e-05	-0.394147	0.204868	-0.521571	0.08201	ENSSSCG00000040706	DBN1
100520887	greenyellow	-0.618779	0.0319419	-0.503276	0.0953257	0.730433	0.00697947	0.925594	1.58365e-05	-0.197336	0.538717	0.881072	0.000152962	-0.44235	0.149883	-0.438722	0.15365	ENSSSCG00000013350	DBX1
100152102	blue	-0.398187	0.199846	-0.255627	0.422603	0.880877	0.000154172	0.802761	0.00167047	-0.208155	0.516206	0.813031	0.00130239	-0.443345	0.148861	-0.369686	0.236909	ENSSSCG00000040836	DCC
100522694	red	0.553298	0.0620252	0.35642	0.255457	-0.445552	0.146609	-0.497451	0.0998527	0.139333	0.665832	-0.639356	0.0251853	0.517977	0.0845196	0.12138	0.707083
100153821	red	0.404211	0.192499	0.365319	0.242924	-0.463663	0.128953	-0.415408	0.179292	0.556707	0.0601018	-0.612963	0.0340664	0.442695	0.149529	0.170268	0.596761	ENSSSCG00000031888	DDIT4
431672	greenyellow	-0.320155	0.310338	-0.0216979	0.946636	0.440451	0.151848	0.915737	2.90028e-05	-0.0257659	0.936648	0.499408	0.0983162	-0.190541	0.553061	-0.308867	0.32865	ENSSSCG00000016913	DDX4
396723	red	0.617962	0.0322343	0.95369	1.5517e-06	-0.332248	0.291362	-0.296814	0.348838	-0.342434	0.275901	-0.440848	0.151436	-0.309526	0.327565	0.750374	0.00493092	ENSSSCG00000030408
100158037	red	0.579251	0.0484141	0.941382	4.93741e-06	-0.369828	0.236714	-0.302127	0.33986	-0.30341	0.337709	-0.459981	0.132423	-0.238798	0.454782	0.69878	0.0114618	ENSSSCG00000009720	DDX60
100738229	red	0.798384	0.0018496	0.913765	3.24495e-05	-0.300771	0.342138	-0.284645	0.369872	0.0187926	0.953774	-0.548532	0.0647852	0.0283567	0.930291	0.520175	0.0829784	ENSSSCG00000010900	DENND1B
100157652	red	0.781269	0.00269497	0.924069	1.74817e-05	-0.234602	0.462983	-0.132578	0.681259	-0.184343	0.566279	-0.439734	0.152593	-0.182449	0.570345	0.622184	0.0307432	ENSSSCG00000025704	DENND2D
100155947	red	0.723665	0.00780202	0.923082	1.86162e-05	-0.346477	0.269897	-0.26014	0.41417	-0.0358133	0.912016	-0.536636	0.0720426	0.0383524	0.905802	0.498284	0.0991971	ENSSSCG00000039626	DERL3
100522585	blue	-0.56516	0.0555116	-0.409202	0.18654	0.899367	6.84991e-05	0.821927	0.00103704	-0.00514067	0.98735	0.896563	7.82077e-05	-0.359558	0.250995	-0.537005	0.0718095	ENSSSCG00000016716	GSDME
100524520	red	0.629839	0.0281668	0.934857	8.27658e-06	-0.43723	0.155216	-0.368959	0.237904	-0.386685	0.214346	-0.509273	0.0908117	-0.301153	0.341496	0.810426	0.00138918	ENSSSCG00000017416	DHX58
100516124	red	0.741375	0.00578936	0.92601	1.54096e-05	-0.317856	0.31402	-0.344015	0.273544	-0.360939	0.249046	-0.479401	0.114787	-0.326208	0.300756	0.805609	0.00156131	ENSSSCG00000012375	DLG3
100523285	greenyellow	-0.410547	0.184954	-0.244927	0.442932	0.797665	0.0018804	0.896083	7.99744e-05	-0.0576903	0.858656	0.760505	0.00408358	-0.300435	0.342705	-0.46007	0.132339	ENSSSCG00000026268	DLG5
100627012	blue	-0.557128	0.0598668	-0.502566	0.0958703	0.759692	0.00414717	0.759118	0.00419248	-0.0182449	0.95512	0.771965	0.00326331	-0.155484	0.629433	-0.616481	0.0327696	ENSSSCG00000003690	DLGAP1
100156478	black	0.812272	0.00132725	0.562649	0.0568487	-0.564204	0.0560179	-0.559302	0.0586657	0.0914222	0.777504	-0.748263	0.00512305	0.24752	0.437964	0.500743	0.0972771
100738010	black	0.898682	7.0778e-05	0.846351	0.000517985	-0.653404	0.0212122	-0.571262	0.0523546	0.0465708	0.885723	-0.798362	0.00185055	0.0845091	0.793996	0.713853	0.00912095	ENSSSCG00000032019	DNASE1L3
100518694	red	0.75065	0.0049062	0.76196	0.00397157	-0.456858	0.135415	-0.373309	0.231987	-0.25725	0.41956	-0.569977	0.0530087	-0.18537	0.564081	0.755347	0.00449989	ENSSSCG00000010505	DNTT
100152025	red	0.608224	0.0358711	0.93162	1.04895e-05	-0.464389	0.128275	-0.315793	0.317345	-0.0776178	0.810514	-0.55134	0.0631487	-0.0561329	0.862439	0.607473	0.036163	ENSSSCG00000009612	DOK2
100156555	blue	-0.503535	0.0951282	-0.382156	0.220225	0.856796	0.000371066	0.51652	0.0855512	-0.0333174	0.918129	0.787998	0.00233344	-0.209316	0.513816	-0.578683	0.0486875	ENSSSCG00000002333	DPF3
100516366	blue	-0.498489	0.0990357	-0.367211	0.240307	0.633616	0.0269547	0.701766	0.0109661	-0.0455784	0.888145	0.713109	0.0092273	-0.245031	0.442732	-0.468078	0.12487	ENSSSCG00000035937	DPT
100156500	red	0.0525636	0.87112	0.400309	0.197239	-0.298441	0.346075	-0.262394	0.40999	0.0881713	0.785249	-0.45094	0.141203	0.522642	0.0812724	-0.0717016	0.824751	ENSSSCG00000006040	DPYS
100462750	red	0.412823	0.182289	0.90673	4.74482e-05	-0.144978	0.65303	-0.0184738	0.954558	-0.219734	0.492581	-0.281094	0.376133	-0.182853	0.569478	0.463946	0.128688	ENSSSCG00000023972	DRAM1
100511146	red	0.749266	0.00503105	0.748949	0.00505996	-0.281016	0.376271	-0.34024	0.27919	0.143915	0.655433	-0.548872	0.0645855	0.217809	0.496476	0.331063	0.293191	ENSSSCG00000015082	DSCAML1
641355	red	0.389259	0.211047	0.86995	0.000234567	-0.186902	0.560807	-0.16956	0.598311	-0.230842	0.470388	-0.265541	0.404187	-0.297623	0.347462	0.563165	0.0565722	ENSSSCG00000020694	DSG1
100627907	red	0.743976	0.00553053	0.940046	5.51352e-06	-0.192661	0.548567	-0.227656	0.476706	-0.223357	0.485292	-0.403251	0.193658	-0.248221	0.436624	0.651472	0.0217294	ENSSSCG00000028047	DTNA
100620343	red	0.567531	0.0542695	0.966637	3.07803e-07	-0.277542	0.382448	-0.167575	0.602665	-0.337026	0.28405	-0.394142	0.204875	-0.273161	0.390314	0.667303	0.0177515	ENSSSCG00000000449	DTX3
100520459	red	0.608837	0.0356337	0.963369	4.88448e-07	-0.248774	0.435569	-0.214974	0.502234	-0.300043	0.343367	-0.389229	0.211085	-0.295123	0.351722	0.684352	0.0140944	ENSSSCG00000011876	DTX3L
100522469	red	0.451707	0.140444	0.516987	0.0852195	-0.345891	0.270763	-0.262155	0.410432	0.544095	0.0674301	-0.436236	0.156265	0.30701	0.331718	0.129226	0.688958	ENSSSCG00000016991	DUSP1
100517416	red	0.639476	0.0251494	0.957589	1.00628e-06	-0.23012	0.471817	-0.148396	0.645318	-0.244855	0.44307	-0.402429	0.194655	-0.236962	0.458362	0.639391	0.0251749	ENSSSCG00000010831	DUSP10
100156909	blue	-0.528473	0.0773339	-0.343307	0.274599	0.946505	3.15266e-06	0.659801	0.0195634	-0.193415	0.546974	0.872163	0.000216118	-0.463343	0.129252	-0.408819	0.186993	ENSSSCG00000033833	DUSP18
100622812	red	0.844234	0.000552584	0.894147	8.74128e-05	-0.440597	0.151696	-0.225464	0.481075	0.0591023	0.855228	-0.569043	0.0534877	-0.0516508	0.873342	0.620694	0.0312636	ENSSSCG00000035971	DUSP2
100157144	red	0.491072	0.104973	0.919061	2.38521e-05	-0.346978	0.269159	-0.267966	0.399747	-0.24101	0.450489	-0.475659	0.118058	-0.0930135	0.77372	0.568672	0.0536788	ENSSSCG00000040815	DUSP5
100154851	blue	-0.612121	0.0343822	-0.710793	0.00956427	0.672945	0.0164721	0.360849	0.249172	0.0980459	0.761781	0.709236	0.00979598	-0.0180657	0.955561	-0.69117	0.0128001	ENSSSCG00000000950	E2F7
100523648	blue	-0.245515	0.441802	-0.0497523	0.877966	0.800787	0.00174954	0.521651	0.0819547	-0.0425597	0.895516	0.682768	0.0144083	-0.409436	0.186264	-0.273333	0.390004	ENSSSCG00000007171	EBF4
100522599	blue	0.59559	0.0410137	0.575406	0.0502835	-0.711255	0.00949638	-0.469317	0.123739	-0.257589	0.418927	-0.718707	0.00844921	0.0673109	0.835349	0.651396	0.0217499	ENSSSCG00000013498	EBI3
100518887	blue	-0.460337	0.132085	-0.238045	0.45625	0.906579	4.78208e-05	0.543913	0.0675403	-0.179901	0.575831	0.799176	0.00181615	-0.445695	0.146464	-0.353481	0.259677	ENSSSCG00000021647	EDA
100049663	red	0.528258	0.0774767	0.656772	0.0203319	-0.489723	0.106078	-0.626967	0.0291141	0.0887342	0.783907	-0.552985	0.062204	-0.057106	0.860075	0.610091	0.0351522	ENSSSCG00000007527
100049663	red	0.528258	0.0774767	0.656772	0.0203319	-0.489723	0.106078	-0.626967	0.0291141	0.0887342	0.783907	-0.552985	0.062204	-0.057106	0.860075	0.610091	0.0351522	ENSSSCG00000007527
100625070	red	0.697443	0.0116891	0.941329	4.9593e-06	-0.187948	0.558576	-0.282107	0.37434	-0.260741	0.413054	-0.400313	0.197234	-0.245675	0.441496	0.645988	0.0232478	ENSSSCG00000037619	EEF1AKMT3
100511535	black	0.899738	6.72896e-05	0.864984	0.00028045	-0.597696	0.0401224	-0.499924	0.0979138	-0.0243545	0.940112	-0.72343	0.00783194	-0.0223981	0.944916	0.745828	0.00535163	ENSSSCG00000011587	EFCAB12
100513721	blue	-0.239081	0.454233	-0.0517448	0.873113	0.900275	6.55678e-05	0.482457	0.112161	-0.232128	0.467848	0.720797	0.00817172	-0.518317	0.0842798	-0.20248	0.527963	ENSSSCG00000036520	EFNA5
100135672	blue	-0.455857	0.136383	-0.258359	0.417488	0.923055	1.86479e-05	0.59398	0.0417051	-0.184406	0.566144	0.845522	0.000531331	-0.487772	0.107689	-0.35775	0.25356	ENSSSCG00000017948	EFNB3
100158092	blue	-0.364502	0.244059	-0.256622	0.420737	0.807014	0.00150949	0.687868	0.0134153	-0.107698	0.739018	0.802009	0.00170027	-0.491387	0.104716	-0.310622	0.325765	ENSSSCG00000002026	EFS
100518875	blue	-0.557544	0.0596356	-0.32116	0.308734	0.888194	0.000113732	0.54859	0.0647511	-0.0949431	0.769137	0.79326	0.0020776	-0.314683	0.319142	-0.478576	0.115503	ENSSSCG00000016848	EGFLAM
100526094	black	0.906704	4.75123e-05	0.632378	0.0273475	-0.541119	0.0692454	-0.442046	0.150197	0.295986	0.350248	-0.714512	0.00902747	0.293225	0.354974	0.421287	0.17259	ENSSSCG00000013300	EHF
397588	red	0.685952	0.0137822	0.936959	7.04977e-06	-0.329952	0.294913	-0.315689	0.317514	-0.313873	0.320458	-0.470111	0.123018	-0.266354	0.402696	0.736465	0.00630281	ENSSSCG00000008496	EIF2AK2
100523927	blue	-0.464289	0.128369	-0.348771	0.266525	0.959297	8.21644e-07	0.689146	0.0131746	-0.129817	0.6876	0.84286	0.000575994	-0.320061	0.310488	-0.522799	0.0811641	ENSSSCG00000034444	EIF4EBP2
100156183	red	0.56086	0.0578146	0.959888	7.64503e-07	-0.232538	0.467041	-0.181602	0.572166	-0.218171	0.495743	-0.389461	0.21079	-0.199567	0.53404	0.589028	0.0438821	ENSSSCG00000004699	ELL3
100524592	blue	-0.377666	0.226148	-0.219408	0.49324	0.924816	1.666e-05	0.544565	0.0671465	-0.203332	0.526189	0.77812	0.00287809	-0.449963	0.142173	-0.328157	0.297706	ENSSSCG00000035012	DEPDC1B
100519117	blue	-0.459764	0.13263	-0.546626	0.0659127	0.659528	0.0196319	0.6463	0.0231595	0.0741877	0.818762	0.761342	0.00401884	-0.264732	0.405676	-0.49661	0.100518	ENSSSCG00000007358	EMILIN3
397473	red	0.769407	0.0034344	0.863625	0.000294151	-0.279102	0.379667	-0.262947	0.408967	0.102539	0.751163	-0.487206	0.10816	0.0392216	0.903676	0.447984	0.144152	ENSSSCG00000008938	ENAM
100525605	blue	-0.508533	0.0913604	-0.233921	0.46432	0.849053	0.000476287	0.746398	0.00529743	-0.321867	0.30761	0.790933	0.00218795	-0.373194	0.232142	-0.417739	0.176615	ENSSSCG00000021818	ENOX1
100622125	black	0.952372	1.78144e-06	0.654899	0.020818	-0.601364	0.0386026	-0.480589	0.113762	0.0786008	0.808153	-0.705463	0.0103747	0.0204631	0.94967	0.685	0.0139673	ENSSSCG00000040057	EOMES
100337658	blue	-0.464491	0.12818	-0.219478	0.493099	0.86647	0.000266051	0.415034	0.179724	-0.203743	0.525337	0.778491	0.00285604	-0.450545	0.141595	-0.327947	0.298034	ENSSSCG00000026130	EPHA3
100154222	blue	-0.410093	0.185488	-0.297349	0.347927	0.924338	1.7182e-05	0.524057	0.0803042	-0.00240773	0.994075	0.776616	0.00296887	-0.356302	0.255625	-0.420313	0.173689	ENSSSCG00000004336	EPHA7
100519549	blue	-0.383728	0.218174	-0.29493	0.352051	0.964893	3.95949e-07	0.631485	0.0276338	-0.145747	0.651292	0.863727	0.000293103	-0.469669	0.123419	-0.394058	0.20498	ENSSSCG00000003527	EPHB2
100511727	red	0.813017	0.00130283	0.921786	2.0193e-05	-0.473897	0.119619	-0.358877	0.251959	0.0241017	0.940733	-0.616337	0.032822	-0.0964803	0.76549	0.712817	0.00926923	ENSSSCG00000016473	EPHB6
110259209	red	0.383613	0.218322	0.826454	0.000919163	-0.402677	0.194354	-0.319934	0.31069	-0.00877203	0.978415	-0.515925	0.0859751	0.193867	0.54602	0.322059	0.307306	ENSSSCG00000012848	EPS8L2
100625050	red	0.509032	0.0909905	0.935279	8.01783e-06	-0.36951	0.237149	-0.308559	0.329158	-0.304983	0.335085	-0.436874	0.155592	-0.255931	0.422032	0.692805	0.0125033	ENSSSCG00000037572	EPSTI1
100514365	blue	0.558669	0.0590134	0.403531	0.19332	-0.849435	0.000470606	-0.631052	0.0277732	-0.122067	0.705489	-0.738023	0.00613626	0.034783	0.914539	0.70324	0.0107274	ENSSSCG00000017630	EPX
100525036	red	0.69258	0.0125438	0.987474	2.37803e-09	-0.351272	0.262877	-0.29001	0.360518	-0.211301	0.509739	-0.529578	0.0766023	-0.129166	0.689096	0.658745	0.0198289	ENSSSCG00000027860	ERAP2
100627254	blue	-0.129705	0.687856	-0.00183076	0.995495	0.779793	0.00277964	0.361022	0.24893	-0.238705	0.454964	0.585026	0.0456993	-0.455159	0.13706	-0.129867	0.687485	ENSSSCG00000024417	ERC2
100739671	blue	0.324993	0.302666	0.2383	0.455753	-0.788292	0.00231856	-0.692135	0.0126243	-0.0303792	0.925331	-0.760616	0.00407492	0.440694	0.151596	0.319922	0.310709	ENSSSCG00000016900	ESM1
100516755	blue	-0.588446	0.0441431	-0.497133	0.100104	0.766238	0.00365573	0.813369	0.00129144	0.00366027	0.990992	0.836179	0.000700949	-0.266034	0.403284	-0.570145	0.0529229	ENSSSCG00000017379	ETV4
100156210	red	0.621078	0.0311289	0.963268	4.95097e-07	-0.36791	0.239345	-0.319357	0.311613	-0.290342	0.359944	-0.474243	0.11931	-0.256144	0.421633	0.730387	0.00698478	ENSSSCG00000001561	ETV7
100525302	red	0.785098	0.00248437	0.807641	0.0014868	-0.627753	0.0288525	-0.461349	0.131127	0.137385	0.670269	-0.758681	0.00422724	0.155532	0.629325	0.60315	0.0378778	ENSSSCG00000017749
100524827	red	0.612614	0.034197	0.903015	5.73118e-05	-0.310877	0.325348	-0.189917	0.554385	-0.239482	0.453454	-0.473072	0.120354	-0.118467	0.713846	0.591539	0.0427682	ENSSSCG00000017750	EVI2B
102158510	blue	-0.417068	0.177383	-0.205213	0.522287	0.846276	0.000519183	0.865272	0.000277617	-0.236609	0.459053	0.805637	0.00156025	-0.466554	0.126269	-0.339083	0.280934
397474	black	0.882787	0.000142676	0.773288	0.00317737	-0.43301	0.159702	-0.266451	0.402518	0.194373	0.544952	-0.575915	0.0500333	0.0468018	0.885159	0.529113	0.0769095	ENSSSCG00000031274	F12
100519703	black	0.902035	6.01652e-05	0.645782	0.0233064	-0.632786	0.0272178	-0.314642	0.319209	0.0679138	0.833892	-0.734927	0.0064704	0.138075	0.668696	0.596852	0.0404782	ENSSSCG00000014091	F2RL1
100156516	blue	-0.709015	0.00982917	-0.605469	0.0369508	0.80336	0.00164704	0.524213	0.0801978	-0.00288842	0.992892	0.852486	0.000427107	-0.242442	0.447719	-0.610045	0.0351698	ENSSSCG00000006240	FAM110B
100525173	blue	-0.455305	0.136919	-0.323916	0.304364	0.978957	3.13694e-08	0.718404	0.00849005	-0.0894754	0.78214	0.868742	0.000245142	-0.367034	0.24055	-0.501708	0.0965305	ENSSSCG00000008785	FAM114A1
102159180	blue	-0.374208	0.230774	-0.151688	0.637924	0.865389	0.00027647	0.426432	0.166855	-0.17203	0.592912	0.723888	0.00777392	-0.395433	0.203261	-0.328454	0.297243	ENSSSCG00000040130	NALF1
100518001	blue	-0.640836	0.0247434	-0.547577	0.0653481	0.934984	8.19809e-06	0.535671	0.0726546	0.0875735	0.786676	0.863997	0.000290349	-0.237703	0.456917	-0.626294	0.0293395	ENSSSCG00000014076	FAM169A
100626155	red	0.685528	0.0138645	0.92882	1.27588e-05	-0.146848	0.648807	-0.191299	0.551452	-0.0604989	0.85184	-0.381124	0.221578	-0.137692	0.66957	0.518816	0.0839294	ENSSSCG00000004245	FAM184A
100157876	black	0.83014	0.00083104	0.708066	0.00997287	-0.370728	0.235487	-0.406554	0.189687	0.373346	0.231936	-0.578369	0.0488386	0.140907	0.662253	0.437462	0.154973	ENSSSCG00000031345	INSYN2A
100738524	blue	-0.498284	0.0991966	-0.407892	0.188093	0.827029	0.000904954	0.485789	0.109344	0.0458525	0.887476	0.723846	0.00777918	-0.132876	0.680577	-0.59097	0.0430189	ENSSSCG00000039321	FAM222B
100738869	blue	-0.560429	0.058049	-0.47999	0.114278	0.904644	5.28073e-05	0.603842	0.0375993	-0.0373684	0.90821	0.873447	0.000205936	-0.290243	0.360116	-0.583205	0.0465435	ENSSSCG00000008582
106504950	blue	-0.385658	0.215671	-0.406402	0.189869	0.672348	0.0166043	0.23724	0.45782	0.0525232	0.871218	0.645659	0.0233414	-0.213574	0.505089	-0.432085	0.160696	ENSSSCG00000031091
100158219	red	0.426635	0.166633	0.874244	0.000199818	-0.393706	0.205421	-0.227296	0.477423	-0.108816	0.736393	-0.460766	0.131679	-0.0251933	0.938053	0.485959	0.109201	ENSSSCG00000036064	CALHM6
100737395	blue	-0.522458	0.0813985	-0.373962	0.231106	0.541336	0.0691117	-0.0458265	0.887539	0.143464	0.656455	0.434687	0.15791	0.0612389	0.850046	-0.495926	0.101062	ENSSSCG00000039486	DIPK1C
100156658	blue	-0.394709	0.204166	-0.278745	0.380303	0.935915	7.63948e-06	0.508699	0.0912373	-0.1344	0.677087	0.803295	0.00164959	-0.45107	0.141074	-0.352224	0.261494	ENSSSCG00000004586	FAM81A
100155972	blue	-0.377961	0.225755	-0.181055	0.573343	0.928648	1.291e-05	0.447788	0.144349	-0.286095	0.367332	0.794001	0.00204336	-0.460852	0.131597	-0.333149	0.289976	ENSSSCG00000001483	FAM83B
100153851	blue	-0.634627	0.0266366	-0.32871	0.296843	0.776721	0.00296242	0.669316	0.017287	0.0804462	0.803725	0.704059	0.0105965	-0.074945	0.816939	-0.629114	0.0284037	ENSSSCG00000010745	FANK1
100158183	blue	-0.276755	0.383856	-0.175774	0.584762	0.898963	6.98357e-05	0.680625	0.0148414	-0.0798261	0.805212	0.727728	0.00729996	-0.310556	0.325873	-0.417172	0.177264	ENSSSCG00000026863	FARP1
396826	red	0.864913	0.000281154	0.954812	1.37526e-06	-0.506564	0.0928327	-0.403595	0.193243	-0.100837	0.75518	-0.637571	0.0257263	-0.138042	0.668773	0.775613	0.00303058	ENSSSCG00000010448
396726	red	0.851922	0.00043491	0.896025	8.01898e-05	-0.622127	0.030763	-0.468843	0.12417	-0.122206	0.705166	-0.711309	0.00948837	-0.144916	0.653171	0.856225	0.000378142	ENSSSCG00000022226	FASLG
100624134	blue	-0.448023	0.144114	-0.267591	0.400431	0.915789	2.89159e-05	0.698815	0.0114558	-0.181097	0.573253	0.811407	0.00135598	-0.366581	0.241176	-0.444826	0.147347
100622618	blue	-0.448758	0.143377	-0.233526	0.465096	0.919761	2.28666e-05	0.535813	0.0725642	-0.182533	0.570163	0.774279	0.00311412	-0.403591	0.193248	-0.370689	0.23554
100519144	blue	-0.576614	0.0496911	-0.460175	0.132239	0.954967	1.35213e-06	0.792585	0.00210916	-0.155882	0.628544	0.93741	6.80662e-06	-0.400706	0.196754	-0.536704	0.0719995	ENSSSCG00000000010	FBLN1
100048956	blue	-0.669703	0.0171985	-0.562451	0.0569551	0.903751	5.52406e-05	0.670346	0.0170528	-0.139697	0.665005	0.947576	2.85483e-06	-0.398663	0.19926	-0.548913	0.0645615	ENSSSCG00000014256	FBN2
100517085	blue	-0.502755	0.0957251	-0.521097	0.0823377	0.745006	0.00543049	0.332464	0.291029	0.210454	0.511476	0.662222	0.0189645	-0.00583539	0.98564	-0.656387	0.0204313	ENSSSCG00000014314
100516237	red	-0.537707	0.0713675	-0.665426	0.0181928	0.674874	0.0160506	0.547211	0.0655652	0.241964	0.448642	0.631922	0.0274934	0.106309	0.742282	-0.738231	0.00611429	ENSSSCG00000004873	FBXO15
100154295	blue	-0.408819	0.186993	-0.437902	0.15451	0.718094	0.00853198	0.413773	0.181184	-0.0710572	0.826305	0.66426	0.0184709	-0.235555	0.461114	-0.428705	0.164362	ENSSSCG00000009676	ZNF395
106504168	red	0.483484	0.111288	0.950192	2.22e-06	-0.280661	0.376899	-0.23458	0.463026	-0.239943	0.452559	-0.407002	0.189153	-0.170238	0.596828	0.57724	0.049386
100171390	red	0.755447	0.00449147	0.973	1.08e-07	-0.359186	0.251521	-0.317885	0.313974	-0.209215	0.514024	-0.537815	0.0712998	-0.188899	0.55655	0.726714	0.00742298	ENSSSCG00000011885	FBXO40
100522888	red	0.772781	0.00321008	0.961338	6.37522e-07	-0.423516	0.17009	-0.374209	0.230773	-0.183758	0.567533	-0.577578	0.0492214	-0.176994	0.582117	0.754572	0.00456506	ENSSSCG00000030821
100625830	red	0.781419	0.00268644	0.853818	0.000409138	-0.325286	0.302204	-0.188566	0.55726	-0.00422702	0.989598	-0.495969	0.101028	-0.00712027	0.982479	0.503089	0.0954693	ENSSSCG00000027515
613130	red	0.368487	0.238551	0.873517	0.000205394	-0.344912	0.272213	-0.263607	0.407749	-0.293847	0.353906	-0.377022	0.227005	-0.223636	0.484732	0.600659	0.0388915	ENSSSCG00000006678	FCGR1A
613131	red	0.694301	0.0122362	0.942482	4.4997e-06	-0.354351	0.258424	-0.264974	0.40523	-0.183395	0.568313	-0.525179	0.0795424	-0.126084	0.696198	0.651263	0.021786	ENSSSCG00000006350
397684	red	0.551259	0.063196	0.861436	0.000317305	-0.501821	0.0964435	-0.294798	0.352278	-0.146188	0.650296	-0.578557	0.0487482	-0.0910429	0.778407	0.6696	0.0172222	ENSSSCG00000036618
100520045	red	0.548366	0.0648826	0.94065	5.24704e-06	-0.12235	0.704833	-0.154889	0.630761	-0.248144	0.436772	-0.311972	0.323555	-0.251138	0.431075	0.563111	0.0566013	ENSSSCG00000015656	FCMR
100156890	red	0.707173	0.0101094	0.984342	7.22038e-09	-0.299995	0.343446	-0.299239	0.344724	-0.21617	0.499801	-0.495264	0.101589	-0.151345	0.638691	0.646609	0.0230721	ENSSSCG00000006458	FCRL4
397497	red	-0.072343	0.823205	-0.204429	0.523913	-0.268297	0.399141	-0.193439	0.546924	0.774104	0.00312525	-0.318828	0.31246	0.644003	0.023816	-0.325175	0.302378	ENSSSCG00000024954	FGF1
100152498	blue	-0.330892	0.293455	-0.27003	0.395984	0.934342	8.60124e-06	0.436342	0.156154	-0.162295	0.6143	0.771836	0.00327174	-0.405296	0.191193	-0.36654	0.241233	ENSSSCG00000038584	FGF12
100156844	blue	-0.310694	0.325647	-0.0660332	0.838437	0.792523	0.00211208	0.242973	0.446695	-0.238195	0.455958	0.605692	0.0368627	-0.40149	0.195797	-0.204202	0.524384	ENSSSCG00000009527	FGF14
100621588	red	0.566349	0.0548865	0.93993	5.56625e-06	-0.317323	0.314877	-0.190678	0.552769	-0.146509	0.649571	-0.438512	0.15387	-0.108439	0.737279	0.546951	0.0657193	ENSSSCG00000009945	FICD
100511038	blue	-0.554101	0.0615683	-0.528944	0.0770217	0.826214	0.000925136	0.827898	0.000883831	0.050084	0.877158	0.866456	0.000266178	-0.283938	0.371115	-0.582519	0.0468645	ENSSSCG00000017422	FKBP10
100158214	blue	-0.496944	0.100253	-0.333102	0.290047	0.855357	0.000389095	0.322345	0.306851	-0.09954	0.758246	0.731799	0.00682161	-0.354607	0.258055	-0.377192	0.226779	ENSSSCG00000007079	FLRT3
100515445	red	0.885671	0.000126597	0.733632	0.00661417	-0.526514	0.0786424	-0.469381	0.123681	0.265545	0.40418	-0.743175	0.00560929	0.272776	0.391008	0.470399	0.122757	ENSSSCG00000009314	FLT3
100622587	blue	-0.450851	0.141291	-0.411002	0.184419	0.422046	0.171736	0.348887	0.266355	0.248224	0.436618	0.443244	0.148964	0.196027	0.541466	-0.639272	0.0252108	ENSSSCG00000025834	FNDC5
100144486	black	0.458736	0.133611	0.280046	0.37799	-0.267475	0.400643	-0.185035	0.564797	0.632429	0.0273312	-0.354158	0.258701	0.380222	0.222765	-0.0260637	0.935917	ENSSSCG00000002383	FOS
110261009	red	0.809179	0.00143226	0.847555	0.000499064	-0.297666	0.34739	-0.304592	0.335736	0.136929	0.671309	-0.519005	0.0837967	0.0617044	0.848918	0.4573	0.134989	ENSSSCG00000031616	FOSB
100127352	blue	-0.288855	0.362521	0.0276775	0.931957	0.788427	0.00231173	0.458393	0.133939	-0.255816	0.422248	0.649666	0.0222213	-0.520234	0.0829377	-0.129432	0.688484	ENSSSCG00000016639	FOXP2
102167710	red	0.617509	0.0323974	0.954852	1.36917e-06	-0.229997	0.47206	-0.177832	0.580302	-0.265413	0.404424	-0.378795	0.224649	-0.268129	0.399448	0.646925	0.0229832	ENSSSCG00000033613	FOXS1
106508661	blue	-0.220328	0.491383	0.0502371	0.876785	0.864333	0.000286952	0.527956	0.0776779	-0.314688	0.319135	0.716611	0.00873455	-0.561534	0.0574494	-0.155077	0.630341	ENSSSCG00000009364	FREM2
100526232	blue	-0.709314	0.00978426	-0.571741	0.0521122	0.789278	0.00226911	0.682644	0.0144331	-0.219971	0.492103	0.82249	0.00102177	-0.229905	0.472242	-0.592585	0.0423102
100738432	blue	-0.490254	0.105642	-0.424591	0.168894	0.640114	0.0249584	0.168392	0.600871	-0.15494	0.630646	0.61688	0.0326246	-0.294753	0.352354	-0.322127	0.307197	ENSSSCG00000027183	FSTL5
100518350	red	0.529944	0.0763613	0.939826	5.61371e-06	-0.370511	0.235782	-0.272707	0.391133	-0.227786	0.476448	-0.462387	0.130149	-0.154061	0.632611	0.616448	0.0327817	ENSSSCG00000012258	FUNDC1
100337669	blue	-0.625548	0.0295908	-0.441263	0.151006	0.891756	9.73331e-05	0.875184	0.000192775	-0.135465	0.674652	0.921152	2.10017e-05	-0.367581	0.239797	-0.553571	0.0618695
100516706	blue	-0.56172	0.0573491	-0.386159	0.215023	0.945183	3.55419e-06	0.687904	0.0134085	-0.166838	0.604283	0.888869	0.000110468	-0.429515	0.163478	-0.459354	0.133021	ENSSSCG00000023661	GABRA1
100622617	blue	-0.472483	0.120881	-0.374791	0.22999	0.85981	0.000335401	0.362334	0.247086	-0.213656	0.504921	0.758899	0.00420987	-0.408124	0.187817	-0.350775	0.263599	ENSSSCG00000028922	GABRA2
100517926	blue	-0.49482	0.101944	-0.306252	0.332975	0.833374	0.000759252	0.541479	0.0690237	-0.17561	0.58512	0.746984	0.00524219	-0.372051	0.233688	-0.374932	0.229801	ENSSSCG00000025708	GABRA3
100517063	blue	-0.491664	0.10449	-0.327522	0.298697	0.914296	3.14913e-05	0.581109	0.0475285	-0.159235	0.621082	0.809218	0.00143089	-0.400111	0.197481	-0.409107	0.186652	ENSSSCG00000033558	GABRB2
396928	blue	-0.449337	0.142798	-0.254789	0.424179	0.450089	0.142048	0.346699	0.269571	-0.181326	0.572761	0.568109	0.0539699	-0.290243	0.360115	-0.277866	0.381871	ENSSSCG00000022233	GAD1
100623700	black	0.777903	0.00289106	0.308511	0.329237	-0.500358	0.0975763	-0.481578	0.112912	0.240716	0.451058	-0.579169	0.0484538	0.0828338	0.798005	0.496335	0.100736	ENSSSCG00000038607	GADL1
100511123	blue	-0.440922	0.151359	-0.416528	0.178003	0.770919	0.00333248	0.856828	0.000370674	-0.150649	0.640254	0.822258	0.00102806	-0.417607	0.176767	-0.404651	0.191969	ENSSSCG00000007648	GAL3ST4
100520278	blue	-0.41022	0.185339	-0.214328	0.503551	0.766362	0.0036469	0.58818	0.0442627	-0.199904	0.533337	0.641937	0.0244181	-0.286334	0.366914	-0.355602	0.256627	ENSSSCG00000022671	GALNT13
100736969	red	0.435433	0.157116	0.881316	0.000151465	-0.204998	0.522732	-0.201192	0.530646	-0.250374	0.432525	-0.369426	0.237264	-0.209212	0.514031	0.578638	0.0487091	ENSSSCG00000036984	GALR1
100156351	blue	-0.392141	0.207391	-0.22591	0.480184	0.898192	7.24455e-05	0.821684	0.00104368	-0.0559179	0.862962	0.804427	0.00160592	-0.346567	0.269765	-0.45786	0.13445	ENSSSCG00000005609	GARNL3
396912	greenyellow	-0.324519	0.303412	-0.0556219	0.863681	0.506634	0.0927798	0.766624	0.00362826	0.150708	0.640122	0.508296	0.0915373	-0.0614616	0.849506	-0.446834	0.145311	ENSSSCG00000011618	GATA2
100151938	red	0.526632	0.078563	0.914027	3.19736e-05	-0.43473	0.157864	-0.316006	0.317002	-0.0811247	0.802099	-0.528588	0.0772578	-0.0153318	0.962281	0.543919	0.0675362	ENSSSCG00000024973
100153137	red	0.532559	0.0746534	0.935921	7.63632e-06	-0.421886	0.171916	-0.334941	0.287228	-0.179301	0.577126	-0.50684	0.0926256	-0.114078	0.724075	0.620918	0.0311849	ENSSSCG00000006923	GBP2
100625616	blue	-0.628072	0.028747	-0.38889	0.211518	0.88423	0.000134445	0.664129	0.0185023	-0.107956	0.738413	0.866402	0.000266694	-0.425921	0.16742	-0.440481	0.151817	ENSSSCG00000032249	GBX1
100621048	blue	-0.463571	0.129039	-0.361943	0.247634	0.748574	0.00509437	0.404329	0.192358	-0.055108	0.86493	0.687479	0.0134894	-0.295626	0.350862	-0.391852	0.207755
100626350	red	0.865896	0.000271545	0.853617	0.000411815	-0.333408	0.289577	-0.337954	0.282642	-0.0513494	0.874075	-0.551806	0.0628801	-0.0791295	0.806884	0.630936	0.0278108	ENSSSCG00000021511	GCSAM
100516309	red	0.785955	0.00243906	0.953125	1.64706e-06	-0.502785	0.095702	-0.486858	0.108449	-0.0673685	0.835209	-0.688582	0.0132805	0.0323345	0.920538	0.656248	0.0204672	ENSSSCG00000012376	GDPD2
100154232	red	0.435467	0.15708	0.872462	0.000213715	-0.402261	0.194859	-0.360517	0.249641	-0.339402	0.280453	-0.437558	0.154871	-0.276978	0.383456	0.714537	0.00902398	ENSSSCG00000037637	GGH
397372	red	0.772103	0.00325425	0.842974	0.000574028	-0.255354	0.423117	-0.234517	0.463149	-0.23729	0.457722	-0.444716	0.14746	-0.221217	0.489591	0.665933	0.0180727	ENSSSCG00000020906	GHSR
397372	red	0.772103	0.00325425	0.842974	0.000574028	-0.255354	0.423117	-0.234517	0.463149	-0.23729	0.457722	-0.444716	0.14746	-0.221217	0.489591	0.665933	0.0180727	ENSSSCG00000020906	GHSR
110257620	red	0.628539	0.0285928	0.980382	2.21442e-08	-0.338801	0.28136	-0.215526	0.501112	-0.180193	0.575201	-0.471844	0.121454	-0.156357	0.627485	0.628201	0.0287043	ENSSSCG00000033909
100518524	red	0.695422	0.0120388	0.948565	2.59973e-06	-0.331474	0.292556	-0.180207	0.575171	-0.230849	0.470374	-0.475059	0.118587	-0.214648	0.502899	0.689707	0.0130701
106508189	red	0.577322	0.0493457	0.954735	1.38681e-06	-0.388669	0.2118	-0.241944	0.44868	-0.179643	0.576389	-0.493407	0.103079	-0.154175	0.632356	0.647582	0.0227989	ENSSSCG00000031897
100736760	red	0.603232	0.0378447	0.946153	3.25604e-06	-0.186363	0.561958	-0.10282	0.750499	-0.198395	0.536495	-0.373856	0.231248	-0.187011	0.560573	0.560868	0.0578107	ENSSSCG00000016452	GIMAP8
100626628	black	0.74591	0.00534375	0.456191	0.136059	-0.121573	0.706634	-0.237481	0.45735	-0.0545299	0.866336	-0.310153	0.326535	-0.0971802	0.763832	0.407333	0.188758	ENSSSCG00000021053	GIPR
100511149	red	0.723347	0.00784248	0.882252	0.000145821	-0.12894	0.689616	-0.167573	0.602669	-0.175649	0.585035	-0.393565	0.205598	-0.127601	0.6927	0.521166	0.0822901	ENSSSCG00000015345	GLCCI1
100520334	blue	-0.621439	0.0310025	-0.340415	0.278928	0.918224	2.5075e-05	0.70276	0.0108047	-0.277344	0.382802	0.892039	9.61144e-05	-0.473552	0.119925	-0.418487	0.175762	ENSSSCG00000015733	GLI2
100523551	red	0.703694	0.0106546	0.908484	4.32819e-05	-0.285442	0.368475	-0.159647	0.620167	-0.158952	0.621712	-0.473715	0.119781	-0.141038	0.661956	0.614753	0.0334022	ENSSSCG00000000519	GLIPR1
100624334	blue	-0.482423	0.11219	-0.158986	0.621634	0.822267	0.00102782	0.746596	0.0052787	-0.00920796	0.977342	0.801225	0.00173174	-0.336528	0.284808	-0.464698	0.127988	ENSSSCG00000023653	GLIS2
397463	red	0.319976	0.310622	0.426598	0.166673	-0.383378	0.218629	-0.200218	0.532679	-0.424463	0.169036	-0.368006	0.239212	-0.159171	0.621223	0.527177	0.0781976	ENSSSCG00000039731
100515283	red	0.64235	0.0242967	0.89318	9.13231e-05	-0.400838	0.196592	-0.19057	0.552999	-0.274264	0.388326	-0.5143	0.0871403	-0.139072	0.666426	0.653372	0.0212206	ENSSSCG00000017087	GM2A
396869	red	0.539193	0.0704375	0.80306	0.00165876	-0.613431	0.033892	-0.484175	0.110702	0.209588	0.513256	-0.709797	0.00971203	0.237502	0.457309	0.472295	0.121049	ENSSSCG00000008228	GNLY
100517829	blue	0.383964	0.217866	0.238641	0.455089	-0.663984	0.0185371	-0.459327	0.133047	0.324385	0.303623	-0.717769	0.00857605	0.654865	0.020827	0.0629039	0.846011	ENSSSCG00000026365
100737621	greenyellow	-0.443662	0.148536	-0.440054	0.15226	0.600671	0.0388864	0.714803	0.00898645	-0.0260292	0.936002	0.61831	0.0321096	0.00332111	0.991827	-0.621631	0.0309355	ENSSSCG00000031946	GPC5
102159116	blue	-0.346821	0.26939	-0.244997	0.442797	0.893859	8.85614e-05	0.534342	0.0735035	-0.13725	0.670577	0.733764	0.00659939	-0.380932	0.22183	-0.352832	0.260615	ENSSSCG00000009489	GPC6
100153787	red	0.611949	0.0344471	0.945952	3.31594e-06	-0.372772	0.232712	-0.324526	0.303401	-0.194482	0.544722	-0.475704	0.118018	-0.244235	0.444262	0.719939	0.00828481	ENSSSCG00000011979	GPR15
110256318	red	0.741501	0.00577663	0.911478	3.68414e-05	-0.625794	0.0295079	-0.493581	0.102938	0.0459761	0.887174	-0.736195	0.00633196	0.0576658	0.858715	0.678529	0.015274	ENSSSCG00000036844	GPR171
100625145	blue	-0.522743	0.0812027	-0.438839	0.153527	0.95611	1.19131e-06	0.722445	0.00795771	-0.101379	0.7539	0.903067	5.71632e-05	-0.388503	0.212012	-0.514564	0.0869504	ENSSSCG00000024958	GPR173
102160665	red	0.859837	0.000335096	0.848195	0.00048923	-0.292063	0.356972	-0.29912	0.344926	-0.150882	0.639731	-0.534464	0.0734256	-0.1373	0.670463	0.671764	0.0167341	ENSSSCG00000021734	GPR174
100153378	red	0.78247	0.0026275	0.943722	4.04375e-06	-0.376888	0.227183	-0.316957	0.315466	-0.0892995	0.782559	-0.561932	0.0572347	-0.124179	0.7006	0.686111	0.0137516	ENSSSCG00000031999	GPR18
100522635	red	0.774878	0.0030764	0.965815	3.47131e-07	-0.489055	0.106628	-0.30033	0.342882	-0.118753	0.713183	-0.639036	0.0252818	-0.0593237	0.854691	0.69836	0.0115329	ENSSSCG00000009517	GPR183
106508604	red	0.541157	0.0692216	0.926881	1.45453e-05	-0.354946	0.257568	-0.255279	0.423257	-0.0354996	0.912784	-0.472848	0.120554	-0.0117117	0.971184	0.48456	0.110377
100144489	greenyellow	-0.378239	0.225387	-0.1505	0.640588	0.517877	0.0845903	0.93444	8.53888e-06	0.00731094	0.98201	0.601187	0.0386748	-0.200598	0.531887	-0.40059	0.196895	ENSSSCG00000037184	GPR4
100517685	black	0.936226	7.45998e-06	0.806279	0.00153643	-0.54721	0.0655654	-0.465894	0.126878	-0.155883	0.628543	-0.665202	0.018246	-0.190792	0.552528	0.855993	0.000381043	ENSSSCG00000035592	GPR55
100158124	red	0.48551	0.109577	0.864745	0.000282822	-0.528252	0.0774805	-0.376972	0.227072	-0.359882	0.250536	-0.577583	0.0492194	-0.112356	0.728099	0.689939	0.013027	ENSSSCG00000012254	GPR82
100623311	blue	-0.300264	0.342993	-0.198195	0.536915	0.772068	0.00325657	0.451167	0.140977	-0.146114	0.650465	0.625608	0.0295707	-0.327417	0.298862	-0.298191	0.346499	ENSSSCG00000035602	GPR88
100568453	black	0.818646	0.00112953	0.305476	0.334265	-0.685449	0.0138799	-0.55087	0.0634208	0.164779	0.608815	-0.723159	0.0078664	0.218782	0.494505	0.504376	0.0944865
100144533	red	0.71984	0.00829798	0.935033	8.16779e-06	-0.270293	0.395508	-0.196014	0.541494	-0.144281	0.654606	-0.465089	0.127624	-0.0981441	0.761549	0.563233	0.0565356	ENSSSCG00000001439	GPSM3
100621417	blue	-0.517899	0.0845745	-0.366056	0.241902	0.949971	2.26879e-06	0.63562	0.0263269	-0.0957422	0.767241	0.898228	7.23197e-05	-0.376097	0.22824	-0.522131	0.0816234	ENSSSCG00000038094	GPX7
100516438	black	0.909165	4.17442e-05	0.83099	0.000811692	-0.538699	0.0707462	-0.369649	0.236959	-0.0130956	0.96778	-0.648946	0.0224196	-0.0765935	0.812975	0.725539	0.00756735	ENSSSCG00000000080	GRAP2
100524319	blue	-0.597754	0.0400981	-0.707775	0.0100171	0.723873	0.00777575	0.448601	0.143534	0.14034	0.663543	0.750698	0.00490197	-0.0620188	0.848156	-0.688679	0.0132624	ENSSSCG00000003699	GREB1L
100156280	red	0.510838	0.0896575	0.820905	0.0010652	-0.388833	0.211591	-0.340712	0.278481	-0.0536445	0.86849	-0.515769	0.0860867	-0.121515	0.706769	0.637284	0.025814	ENSSSCG00000033657	GREM1
100516747	blue	-0.377467	0.226413	-0.320416	0.30992	0.91302	3.38325e-05	0.666573	0.0179222	-0.190488	0.553173	0.808378	0.00146046	-0.42255	0.171171	-0.385828	0.21545	ENSSSCG00000009197	GRID2
100736832	blue	-0.483786	0.111031	-0.334475	0.28794	0.842824	0.000576609	0.36077	0.249284	-0.168661	0.600281	0.758786	0.00421892	-0.361772	0.247874	-0.397013	0.201297	ENSSSCG00000031290	GRIN2A
100621119	blue	-0.401898	0.1953	-0.300159	0.34317	0.901732	6.10696e-05	0.745351	0.00539725	-0.134415	0.677052	0.779181	0.00281537	-0.332555	0.290888	-0.446626	0.145521	ENSSSCG00000023891	GRM7
100512797	red	0.774098	0.0031256	0.904296	5.37457e-05	-0.417788	0.176559	-0.416492	0.178044	-0.314095	0.320097	-0.537668	0.0713917	-0.270285	0.395521	0.807953	0.0014756
100233183	black	0.841981	0.000591353	0.850409	0.000456368	-0.672433	0.0165853	-0.519455	0.0834813	-0.0457675	0.887683	-0.741135	0.00581367	-0.0545169	0.866368	0.795652	0.00196862	ENSSSCG00000016902	GZMA
100233184	red	0.515855	0.0860254	0.79947	0.00180385	-0.580795	0.0476777	-0.458583	0.133758	-0.37515	0.229508	-0.55769	0.059555	-0.296097	0.350059	0.853786	0.000409555	ENSSSCG00000001978	GZMH
100152450	black	0.724845	0.00765363	0.638323	0.0254973	-0.709605	0.00974066	-0.591314	0.0428674	-0.0135296	0.966713	-0.721915	0.00802616	-0.0527179	0.870744	0.774632	0.00309183	ENSSSCG00000001978	GZMH
100233185	black	0.886744	0.000120996	0.661637	0.0191079	-0.740781	0.00584974	-0.630846	0.0278399	0.0304498	0.925158	-0.799067	0.00182072	-0.0193551	0.952392	0.818422	0.00113605	ENSSSCG00000016901	GZMK
100233186	black	0.944143	3.89726e-06	0.731158	0.00689531	-0.634182	0.0267762	-0.538451	0.0709009	-0.109976	0.733673	-0.725728	0.00754408	-0.111317	0.730532	0.837044	0.000683674	ENSSSCG00000032810
445513	red	0.400453	0.197062	0.0535044	0.86883	-0.487595	0.107836	-0.430152	0.162786	0.524087	0.0802837	-0.536635	0.0720434	0.303204	0.338054	0.233431	0.465284	ENSSSCG00000014137	HAPLN1
100303721	red	0.618124	0.0321763	0.758923	0.00420801	-0.600964	0.0387664	-0.509758	0.090453	-0.303498	0.337563	-0.601692	0.0384688	-0.20778	0.51698	0.809472	0.00142204	ENSSSCG00000017061
407067	blue	-0.766052	0.00366911	-0.685003	0.0139668	0.647151	0.0229196	0.53386	0.0738134	-0.243323	0.44602	0.833108	0.00076497	-0.328901	0.296547	-0.504207	0.0946156	ENSSSCG00000014726	HBE1
102164386	red	0.536072	0.0724001	0.861547	0.000316101	-0.57916	0.0484578	-0.284861	0.369493	-0.177149	0.581782	-0.654051	0.021041	0.126579	0.695056	0.527472	0.0780005	ENSSSCG00000037735
100510937	blue	-0.534959	0.0731085	-0.382744	0.219456	0.881092	0.000152842	0.335145	0.286916	-0.115857	0.719925	0.761789	0.00398459	-0.301067	0.34164	-0.460722	0.131721	ENSSSCG00000026527	HCN1
387287	blue	-0.0511251	0.874622	0.0603222	0.852269	0.755714	0.00446927	0.65853	0.0198833	-0.338542	0.281753	0.65151	0.0217191	-0.616597	0.0327276	-0.0349137	0.914219	ENSSSCG00000003601	HCRTR1
100155860	blue	-0.506446	0.092921	-0.318978	0.31222	0.945908	3.32941e-06	0.6519	0.0216141	-0.183042	0.569072	0.874182	0.000200286	-0.47273	0.120659	-0.401452	0.195843	ENSSSCG00000004150
100151787	blue	-0.629749	0.0281959	-0.644888	0.0235615	0.779407	0.00280216	0.374732	0.23007	-0.0685381	0.832384	0.757847	0.00429424	-0.157102	0.625825	-0.600745	0.0388562	ENSSSCG00000009885	HECTD4
100625356	greenyellow	-0.606227	0.0366515	-0.477878	0.11611	0.794412	0.00202453	0.908878	4.23881e-05	-0.179092	0.577577	0.904114	5.42421e-05	-0.402056	0.195108	-0.502058	0.0962611	ENSSSCG00000030461	HEPHL1
100518083	red	0.592726	0.042249	0.956517	1.13793e-06	-0.359878	0.250542	-0.307198	0.331407	-0.339327	0.280566	-0.447324	0.144816	-0.308523	0.329217	0.755848	0.00445811	ENSSSCG00000030548	HERC5
100626657	red	0.726769	0.00741625	0.928626	1.29293e-05	-0.38047	0.222438	-0.337586	0.2832	-0.299459	0.344352	-0.507494	0.0921352	-0.272059	0.392305	0.779554	0.00279359	ENSSSCG00000021712	HERC6
100739264	red	0.637775	0.0256641	0.924269	1.7258e-05	-0.152305	0.636539	-0.156752	0.626604	-0.30791	0.330229	-0.322	0.307398	-0.329438	0.295711	0.651439	0.0217385	ENSSSCG00000035420	HES4
100518256	blue	-0.42407	0.169473	-0.389402	0.210865	0.89294	9.23148e-05	0.589031	0.0438805	-0.160216	0.618905	0.806481	0.00152899	-0.378943	0.224454	-0.427538	0.165639	ENSSSCG00000038956	HEYL
100621574	blue	-0.294089	0.353492	-0.121075	0.707789	0.845619	0.000529746	0.623211	0.0303878	-0.384771	0.216819	0.737438	0.00619837	-0.548287	0.0649295	-0.189152	0.556013	ENSSSCG00000003101	HIF3A
100513206	blue	-0.638927	0.0253146	-0.589004	0.0438928	0.73698	0.0062474	0.758278	0.00425954	-0.020578	0.949387	0.867039	0.00026069	-0.311617	0.324136	-0.555422	0.0608218	ENSSSCG00000034610
396692	black	0.873513	0.000205426	0.647538	0.0228111	-0.73185	0.00681584	-0.545094	0.0668283	0.172838	0.59115	-0.802345	0.0016869	0.190974	0.552142	0.611371	0.0346651	ENSSSCG00000008898
396692	black	0.873513	0.000205426	0.647538	0.0228111	-0.73185	0.00681584	-0.545094	0.0668283	0.172838	0.59115	-0.802345	0.0016869	0.190974	0.552142	0.611371	0.0346651	ENSSSCG00000008898
106504173	red	-0.19688	0.539674	-0.407724	0.188293	0.310385	0.326154	0.135668	0.674189	0.695002	0.0121125	0.235249	0.461714	0.489895	0.105936	-0.725144	0.00761639
100154759	blue	-0.477337	0.116583	-0.399273	0.198509	0.686647	0.0136485	0.469605	0.123477	-0.0468465	0.88505	0.726731	0.00742095	-0.248322	0.436432	-0.478409	0.115648	ENSSSCG00000038993	HOXC4
100144585	red	0.631702	0.027564	0.750791	0.00489366	-0.426405	0.166885	-0.244491	0.443769	0.117477	0.716151	-0.595528	0.0410404	0.24992	0.433388	0.345608	0.271181	ENSSSCG00000023460	HPCAL4
100271932	red	0.818769	0.00112594	0.920371	2.20336e-05	-0.576945	0.0495292	-0.414101	0.180803	-0.148967	0.644033	-0.696629	0.011829	-0.00379262	0.990667	0.700422	0.0111873	ENSSSCG00000009237	HPSE
100523996	blue	0.538688	0.0707528	0.611381	0.0346616	-0.796064	0.00195033	-0.5426	0.0683377	0.362689	0.246589	-0.866384	0.000266869	0.508032	0.0917333	0.358351	0.252706	ENSSSCG00000011576	HRH1
100155403	blue	-0.280677	0.376871	-0.109686	0.734352	0.761634	0.00399642	0.301763	0.34047	-0.214687	0.50282	0.584422	0.045978	-0.365784	0.242279	-0.218638	0.494797	ENSSSCG00000004433	HS3ST5
396948	blue	-0.561279	0.0575877	-0.413504	0.181497	0.750728	0.00489926	0.892687	9.33703e-05	-0.308465	0.329314	0.810166	0.00139808	-0.400307	0.197241	-0.409859	0.185764	ENSSSCG00000002777	HSD11B2
100511370	red	0.643617	0.0239277	0.962596	5.415e-07	-0.374593	0.230256	-0.337894	0.282733	-0.374911	0.229829	-0.469959	0.123156	-0.322395	0.306771	0.792354	0.00212004	ENSSSCG00000013853	HSH2D
100526081	blue	-0.604375	0.0373861	-0.567862	0.0540976	0.574637	0.0506636	0.367866	0.239405	0.177643	0.580712	0.620665	0.0312737	-0.10085	0.755148	-0.519815	0.0832299
397158	black	0.840037	0.000626481	0.778369	0.00286331	-0.402889	0.194097	-0.292449	0.356307	0.110953	0.731384	-0.614657	0.0334374	0.14819	0.645784	0.466468	0.126349	ENSSSCG00000010459	HTR7
100337673	blue	-0.278118	0.38142	-0.363253	0.245801	0.735036	0.00645837	0.51294	0.0881235	0.146127	0.650434	0.683246	0.014313	-0.184963	0.564951	-0.498283	0.0991981	ENSSSCG00000008723	HTRA3
100156083	red	0.55767	0.0595659	0.957899	9.70543e-07	-0.191834	0.550318	-0.176855	0.582419	-0.254053	0.425564	-0.337357	0.283547	-0.310181	0.326489	0.647538	0.0228111
733597	red	0.729586	0.00707871	0.87359	0.00020483	-0.564409	0.0559092	-0.419252	0.174892	-0.0601086	0.852787	-0.659439	0.019654	-0.0794051	0.806222	0.738844	0.00604987	ENSSSCG00000025042	ICOS
100519877	red	0.298215	0.346458	0.791607	0.00215551	-0.374167	0.230829	-0.294128	0.353425	-0.0444838	0.890816	-0.429417	0.163585	0.0383165	0.90589	0.391101	0.208706	ENSSSCG00000007007	IDO1
100624758	red	0.564352	0.0559395	0.929725	1.19863e-05	-0.486471	0.108772	-0.367871	0.239398	-0.317841	0.314043	-0.546215	0.0661573	-0.187263	0.560036	0.733478	0.00663137	ENSSSCG00000029763	IFI35
100525523	red	0.647106	0.0229324	0.924318	1.72038e-05	-0.495094	0.101725	-0.418891	0.175302	-0.371586	0.23432	-0.564675	0.0557685	-0.246226	0.44044	0.8109	0.00137305	ENSSSCG00000003763	IFI44
100511267	red	0.667082	0.0178031	0.954862	1.36776e-06	-0.387463	0.213345	-0.335745	0.285999	-0.340918	0.278172	-0.503359	0.0952621	-0.266011	0.403326	0.76937	0.00343693	ENSSSCG00000027660	IFI44L
110261124	red	0.378039	0.225653	0.638132	0.0255555	-0.517852	0.084608	-0.396315	0.202164	-0.453698	0.138486	-0.466411	0.126401	-0.266171	0.403032	0.732582	0.00673236	ENSSSCG00000034570	IFI6
100101927	red	0.609014	0.0355657	0.961648	6.12649e-07	-0.379905	0.223183	-0.312763	0.322265	-0.319202	0.311861	-0.47692	0.116948	-0.269138	0.397608	0.746058	0.00532966	ENSSSCG00000015897	IFIH1
100153038	red	0.515561	0.0862353	0.817996	0.00114859	-0.506129	0.0931599	-0.432924	0.159795	-0.468255	0.124707	-0.510994	0.0895429	-0.321875	0.307598	0.832869	0.000770132	ENSSSCG00000010452	IFIT1
100155467	red	0.614644	0.0334422	0.965511	3.62681e-07	-0.3134	0.321227	-0.270034	0.395978	-0.331297	0.29283	-0.427366	0.165828	-0.312383	0.322885	0.739749	0.00595575	ENSSSCG00000010451	IFIT2
100154248	red	0.555872	0.0605686	0.953771	1.53835e-06	-0.331028	0.293246	-0.276756	0.383854	-0.330054	0.294754	-0.419957	0.174092	-0.302971	0.338445	0.722928	0.00789586	ENSSSCG00000010452	IFIT1
100127358	red	0.590645	0.0431624	0.945476	3.46196e-06	-0.409052	0.186718	-0.324336	0.303701	-0.373883	0.231213	-0.479329	0.114849	-0.30299	0.338412	0.78232	0.00263587	ENSSSCG00000014565
100518544	red	0.608949	0.0355906	0.921992	1.99354e-05	-0.381629	0.220915	-0.337015	0.284067	-0.404014	0.192737	-0.465925	0.12685	-0.32734	0.298982	0.793265	0.00207735	ENSSSCG00000038912	IFITM3
396991	black	0.884269	0.000134227	0.674299	0.0161755	-0.699469	0.0113461	-0.475118	0.118535	0.103685	0.748461	-0.753366	0.00466801	-0.00325955	0.991979	0.756626	0.0043938	ENSSSCG00000032963	IFNG
100622120	red	0.741004	0.00582703	0.607945	0.0359795	-0.315233	0.318252	-0.290516	0.359643	0.333549	0.28936	-0.573499	0.0512296	0.361436	0.248346	0.212062	0.50818	ENSSSCG00000032860	IFNLR1
100620940	blue	-0.721171	0.00812275	-0.578122	0.0489581	0.825712	0.000937745	0.745963	0.00533873	-0.200453	0.532189	0.932427	9.89836e-06	-0.378526	0.225007	-0.553901	0.0616815	ENSSSCG00000023128	IGF2BP1
100157731	blue	-0.605085	0.0371034	-0.461493	0.130991	0.982674	1.19437e-08	0.71475	0.00899384	-0.157992	0.623844	0.93982	5.61607e-06	-0.387459	0.213351	-0.552362	0.0625608	ENSSSCG00000011795	IGF2BP2
397182	red	0.577038	0.0494844	0.952541	1.75057e-06	-0.166802	0.604363	-0.217779	0.496537	-0.308624	0.329052	-0.327419	0.298858	-0.334269	0.288256	0.661689	0.0190953	ENSSSCG00000025924	IGFBP5
100155070	red	0.693504	0.012378	0.977068	4.80626e-08	-0.352589	0.260966	-0.302102	0.339901	-0.195363	0.542864	-0.508989	0.091022	-0.17123	0.594657	0.68022	0.0149243	ENSSSCG00000005360	IGFBPL1
100157227	blue	-0.397494	0.200703	-0.238957	0.454475	0.913476	3.29793e-05	0.533102	0.0743021	-0.271637	0.393069	0.790717	0.00219839	-0.411602	0.183716	-0.379116	0.224225	ENSSSCG00000012667	IGSF1
100737978	red	0.801603	0.0017165	0.815937	0.00121057	-0.136564	0.672141	-0.160096	0.61917	-0.157579	0.624764	-0.387513	0.213281	-0.222308	0.487397	0.609821	0.0352554	ENSSSCG00000016164	IKZF2
100516292	red	0.877642	0.000175275	0.862346	0.000307515	-0.272415	0.391662	-0.239914	0.452615	-0.0361658	0.911153	-0.516715	0.0854129	-0.0580336	0.857822	0.574749	0.0506084	ENSSSCG00000017494	IKZF3
100625585	blue	-0.530547	0.075965	-0.497821	0.0995613	0.848957	0.000477717	0.557448	0.0596892	0.0197831	0.95134	0.803428	0.0016444	-0.174589	0.587336	-0.628839	0.0284941	ENSSSCG00000031139	IKZF4
397053	red	0.614297	0.0335706	0.858662	0.000348656	-0.123545	0.702067	0.0138596	0.965901	-0.266147	0.403075	-0.248512	0.436069	-0.331801	0.292051	0.580313	0.0479066	ENSSSCG00000011730	IL12A
100271900	black	0.889736	0.000106385	0.850616	0.000453373	-0.54964	0.0641361	-0.373876	0.231222	-0.115583	0.720564	-0.693547	0.0123702	0.0139011	0.965799	0.679646	0.0150423	ENSSSCG00000013894	IL12RB1
397178	black	0.916915	2.70859e-05	0.691049	0.0128223	-0.380658	0.222191	-0.367002	0.240595	0.0890248	0.783214	-0.611685	0.0345465	0.0657589	0.839101	0.545926	0.0663296	ENSSSCG00000003799	IL12RB2
733692	red	0.633816	0.0268917	0.881783	0.000148629	-0.672004	0.0166807	-0.42575	0.167609	-0.197308	0.538774	-0.692047	0.0126403	-0.000724324	0.998217	0.692771	0.0125094	ENSSSCG00000021815
100156014	red	0.650787	0.0219152	0.797529	0.00188626	-0.688226	0.0133477	-0.607227	0.036259	-0.0900037	0.780881	-0.809471	0.00142208	0.289836	0.360819	0.519635	0.0833557	ENSSSCG00000037914	IL17RB
100520842	red	0.595632	0.0409962	0.924594	1.69006e-05	-0.531911	0.0750739	-0.389673	0.210519	-0.160524	0.618222	-0.638823	0.0253462	0.016722	0.958864	0.622101	0.030772	ENSSSCG00000000983
397094	greenyellow	-0.318286	0.313329	-0.315795	0.317343	0.525706	0.0791859	0.8605	0.000327624	0.183957	0.567107	0.539572	0.070202	0.000389645	0.999041	-0.539962	0.0699602	ENSSSCG00000008090	IL1A
397094	greenyellow	-0.318286	0.313329	-0.315795	0.317343	0.525706	0.0791859	0.8605	0.000327624	0.183957	0.567107	0.539572	0.070202	0.000389645	0.999041	-0.539962	0.0699602	ENSSSCG00000008090	IL1A
100628112	greenyellow	-0.385568	0.215787	-0.247865	0.437304	0.46727	0.125611	0.926285	1.51323e-05	-0.141559	0.660773	0.596398	0.0406703	-0.340903	0.278195	-0.255495	0.422851	ENSSSCG00000028331	IL1R2
100621199	blue	-0.516627	0.0854756	-0.428276	0.164831	0.958248	9.31462e-07	0.577908	0.0490618	-0.161494	0.616074	0.853885	0.000408249	-0.371095	0.234988	-0.48279	0.111877	ENSSSCG00000012196	IL1RAPL1
100620875	red	-0.342403	0.275947	-0.47141	0.121844	0.0456207	0.888041	-0.00926915	0.977192	0.741397	0.00578711	0.01525	0.962482	0.63048	0.0279584	-0.64573	0.0233213	ENSSSCG00000025701	NCK1
403123	black	0.872671	0.000212039	0.380245	0.222734	-0.559304	0.0586644	-0.474559	0.11903	0.150552	0.640471	-0.665018	0.0182897	0.148263	0.645619	0.516755	0.0853843	ENSSSCG00000009087	IL21
493187	red	0.564983	0.0556051	0.958233	9.33122e-07	-0.364931	0.243462	-0.22489	0.482222	-0.255069	0.423652	-0.44442	0.147761	-0.223478	0.48505	0.667898	0.0176132	ENSSSCG00000039300	IL27
100621776	black	0.907773	4.49363e-05	0.802738	0.00167138	-0.376837	0.227251	-0.3218	0.307716	0.0600722	0.852875	-0.610177	0.0351191	0.0609255	0.850806	0.549252	0.064363	ENSSSCG00000029668
100137085	red	0.339528	0.280263	0.873931	0.000202202	-0.175361	0.58566	-0.143831	0.655625	-0.235986	0.460271	-0.254771	0.424212	-0.264342	0.406394	0.519113	0.0837208	ENSSSCG00000011528	IL5RA
100514878	red	0.531382	0.0754186	0.948792	2.54407e-06	-0.257989	0.418179	-0.15883	0.621982	-0.233	0.466131	-0.354801	0.257777	-0.300846	0.342013	0.655646	0.0206231	ENSSSCG00000016050	INPP1
100155702	black	0.963251	4.96222e-07	0.638466	0.025454	-0.512208	0.0886557	-0.466267	0.126534	0.11478	0.722436	-0.643027	0.0240991	-0.0421914	0.896416	0.685218	0.0139248	ENSSSCG00000006465	INSRR
100737172	red	0.610171	0.0351216	0.800276	0.00177045	-0.193336	0.54714	-0.241944	0.448682	-0.114315	0.723523	-0.436859	0.155607	-0.0273664	0.93272	0.464226	0.128427
100525308	blue	0.565738	0.055207	0.178228	0.579445	-0.628541	0.0285922	-0.447874	0.144262	-0.0873987	0.787093	-0.620591	0.0312998	0.217938	0.496214	0.402653	0.194384	ENSSSCG00000009877	IQCD
100515079	blue	-0.554796	0.0611746	-0.594687	0.0414003	0.795703	0.00196637	0.588768	0.0439985	-0.130606	0.685786	0.793421	0.00207011	-0.224249	0.483505	-0.569172	0.0534212	ENSSSCG00000006475	IQGAP3
106505672	red	0.889215	0.000108824	0.826684	0.00091345	-0.438333	0.154057	-0.181135	0.573172	-0.0503767	0.876445	-0.596017	0.0408322	-0.0788356	0.807589	0.674852	0.0160554	ENSSSCG00000011570	IRAK2
396611	red	0.503405	0.0952274	0.926046	1.53728e-05	-0.252743	0.428037	-0.0839838	0.795252	-0.110475	0.732504	-0.364524	0.244029	-0.14363	0.65608	0.508153	0.0916435	ENSSSCG00000014277	IRF1
100144625	red	0.756976	0.00436508	0.956306	1.16533e-06	-0.350363	0.264199	-0.306258	0.332965	-0.153211	0.634511	-0.557064	0.0599025	-0.0441852	0.891545	0.601249	0.0386495	ENSSSCG00000033381	IRF4
100037289	red	0.542828	0.0681986	0.946348	3.19836e-06	-0.348522	0.26689	-0.288604	0.362957	-0.339994	0.279561	-0.428211	0.164902	-0.295483	0.351106	0.723694	0.00779839	ENSSSCG00000012853	IRF7
396645	red	0.712956	0.00924919	0.905724	4.99757e-05	-0.505565	0.0935858	-0.302398	0.339404	0.0721339	0.823709	-0.652168	0.0215421	0.16125	0.616613	0.490918	0.105099	ENSSSCG00000034980	IRF8
780415	red	0.70141	0.0110244	0.855868	0.000382624	-0.634649	0.0266299	-0.452165	0.139991	-0.324103	0.304069	-0.692135	0.0126243	-0.117626	0.715804	0.809761	0.00141202	ENSSSCG00000002002	IRF9
100622674	blue	-0.600677	0.038884	-0.41561	0.179059	0.842837	0.000576393	0.720267	0.0082415	-0.170374	0.59653	0.867475	0.000256636	-0.412161	0.183062	-0.455315	0.136909
100519749	greenyellow	-0.465868	0.126903	-0.350064	0.264635	0.490995	0.105035	0.924142	1.73997e-05	-0.00158155	0.996108	0.605722	0.0368507	-0.203245	0.526371	-0.402477	0.194597	ENSSSCG00000017112	IRX4
100153902	red	0.508725	0.0912177	0.864656	0.000283711	-0.514499	0.0869971	-0.424175	0.169356	-0.354607	0.258056	-0.547309	0.0655072	-0.198727	0.5358	0.746035	0.00533187	ENSSSCG00000035297	ISG12(A)
100145895	red	0.544034	0.0674669	0.929515	1.21625e-05	-0.387257	0.21361	-0.326388	0.300473	-0.375104	0.229571	-0.448349	0.143786	-0.31049	0.325981	0.758839	0.00421466	ENSSSCG00000040575	ISG15
448855	red	0.517272	0.0850176	0.927624	1.38385e-05	-0.426298	0.167003	-0.351785	0.262131	-0.294417	0.352929	-0.476469	0.117345	-0.23654	0.459187	0.713009	0.0092417	ENSSSCG00000024867	ISG20
100157309	blue	-0.712768	0.00927639	-0.311939	0.323609	0.756178	0.00443073	0.767659	0.00355521	-0.112279	0.72828	0.848228	0.000488721	-0.362797	0.246437	-0.485431	0.109644	ENSSSCG00000036011	ISLR2
100154170	red	0.479401	0.114787	0.593856	0.0417585	-0.354067	0.258832	-0.16939	0.598684	0.169807	0.59777	-0.569698	0.0531518	0.321073	0.308873	0.248625	0.435854	ENSSSCG00000007073	ISM1
100520350	blue	-0.481117	0.113307	-0.412233	0.182978	0.471486	0.121776	0.298368	0.346198	0.0274923	0.932411	0.541037	0.069296	-0.119931	0.710445	-0.421106	0.172794	ENSSSCG00000004961	ITGA11
100512676	blue	-0.384453	0.217231	-0.153291	0.634332	0.893013	9.20151e-05	0.620267	0.0314138	-0.217199	0.497713	0.753386	0.00466626	-0.429624	0.163359	-0.323762	0.304607	ENSSSCG00000011046	ITGA8
733681	red	0.696136	0.0119145	0.956047	1.19982e-06	-0.311805	0.323829	-0.172077	0.592808	-0.068796	0.831761	-0.508142	0.0916519	-0.0144997	0.964327	0.522641	0.0812725	ENSSSCG00000007797	ITGAL
397221	red	0.610905	0.0348418	0.940136	5.47341e-06	-0.223531	0.484944	-0.0839912	0.795235	-0.0920116	0.776102	-0.382733	0.219471	-0.155789	0.628751	0.538522	0.0708565	ENSSSCG00000000257	ITGB7
100523474	black	0.910556	3.87391e-05	0.877003	0.000179699	-0.465356	0.127377	-0.372232	0.233444	-0.0499419	0.877504	-0.623687	0.0302242	-0.138081	0.668684	0.761768	0.00398619	ENSSSCG00000038003	ITK
100144481	red	0.686736	0.0136314	0.960835	6.79468e-07	-0.528745	0.0771533	-0.322366	0.306817	-0.0444971	0.890784	-0.641041	0.0246826	0.0193154	0.95249	0.621725	0.0309026	ENSSSCG00000016267	ITM2C
100144481	red	0.686736	0.0136314	0.960835	6.79468e-07	-0.528745	0.0771533	-0.322366	0.306817	-0.0444971	0.890784	-0.641041	0.0246826	0.0193154	0.95249	0.621725	0.0309026	ENSSSCG00000016267	ITM2C
100520203	black	0.888695	0.000111301	0.704076	0.0105938	-0.421523	0.172324	-0.292119	0.356877	0.0896641	0.781691	-0.562157	0.0571133	-0.114704	0.722613	0.676861	0.0156249	ENSSSCG00000008710	JAKMIP1
100512978	red	0.789188	0.00227358	0.908639	4.29295e-05	-0.564872	0.0556641	-0.428374	0.164723	-0.032483	0.920174	-0.676528	0.0156957	0.000955361	0.997649	0.675573	0.0159	ENSSSCG00000015089	JAML
100625252	red	0.629797	0.0281804	0.900601	6.45401e-05	-0.46251	0.130033	-0.39954	0.198182	-0.0550023	0.865187	-0.598075	0.0399636	0.0768607	0.812333	0.521214	0.0822571	ENSSSCG00000035379	JCHAIN
100155368	blue	-0.462145	0.130377	-0.276246	0.384766	0.901853	6.07075e-05	0.883385	0.000139217	-0.110437	0.732592	0.853637	0.000411539	-0.38318	0.218887	-0.470457	0.122705	ENSSSCG00000006174	JPH1
100624902	blue	-0.451515	0.140634	-0.359665	0.250844	0.948724	2.56069e-06	0.609172	0.0355047	-0.154828	0.630896	0.844371	0.0005503	-0.422535	0.171188	-0.421836	0.171973	ENSSSCG00000022429	KAZALD1
100156499	black	0.833203	0.000762913	0.283502	0.371882	-0.554286	0.0614631	-0.438609	0.153769	0.346787	0.269441	-0.665729	0.0181208	0.347494	0.268399	0.318235	0.313411	ENSSSCG00000011622	KBTBD12
100156614	red	0.789594	0.00225346	0.854774	0.000396598	-0.429504	0.16349	-0.371955	0.233818	0.00524989	0.987081	-0.653884	0.021085	0.172628	0.591607	0.481256	0.113188	ENSSSCG00000006802	KCNA3
100523637	blue	-0.513413	0.0877809	-0.557544	0.0596359	0.841015	0.000608608	0.511808	0.0889473	-0.144055	0.655116	0.792832	0.00209754	-0.25911	0.416087	-0.533722	0.073902	ENSSSCG00000037973	KCNAB3
100512382	blue	-0.634159	0.0267836	-0.593401	0.0419557	0.882254	0.000145813	0.56547	0.0553483	-0.0327116	0.919614	0.831473	0.000800841	-0.274808	0.387348	-0.556666	0.0601247	ENSSSCG00000016621	KCND2
100521707	blue	-0.40226	0.19486	-0.144846	0.653328	0.852183	0.000431284	0.495679	0.101258	-0.226735	0.478539	0.70612	0.0102721	-0.419441	0.174677	-0.286679	0.366311	ENSSSCG00000037581	KCNE5
100514638	black	0.51984	0.0832121	0.102429	0.751421	-0.369621	0.236997	-0.299446	0.344374	0.491037	0.105002	-0.442789	0.149431	0.412064	0.183175	0.0307252	0.924482	ENSSSCG00000008465	KCNG3
100521189	blue	-0.639927	0.0250143	-0.504436	0.0944413	0.949807	2.30555e-06	0.655522	0.0206555	0.0881281	0.785353	0.891495	9.84689e-05	-0.189687	0.554873	-0.701808	0.0109594	ENSSSCG00000008427	KCNK12
100737895	blue	-0.756906	0.0043708	-0.477452	0.116483	0.916969	2.70008e-05	0.681672	0.0146286	-0.112823	0.727009	0.895464	8.22949e-05	-0.236946	0.458393	-0.658518	0.0198863	ENSSSCG00000008563	KCNK3
100152625	blue	-0.486044	0.10913	-0.388294	0.212281	0.905658	5.01449e-05	0.604599	0.0372966	-0.0560744	0.862581	0.852544	0.000426323	-0.371714	0.234146	-0.48083	0.113554	ENSSSCG00000009388	KCNRG
110259528	blue	-0.418227	0.176058	-0.282564	0.373535	0.904088	5.43119e-05	0.572701	0.0516287	-0.184732	0.565447	0.76057	0.00407845	-0.388896	0.21151	-0.371674	0.2342	ENSSSCG00000032826	KCTD16
100158093	red	0.632836	0.0272018	0.969427	1.9983e-07	-0.271513	0.393294	-0.160303	0.618712	-0.307692	0.330589	-0.404921	0.191644	-0.291349	0.358204	0.69627	0.0118911	ENSSSCG00000001984	KHNYN
100519616	red	0.760493	0.00408446	0.962307	5.62439e-07	-0.270217	0.395645	-0.280655	0.376911	-0.204915	0.522905	-0.490203	0.105684	-0.16119	0.616747	0.651393	0.0217509	ENSSSCG00000040719	KIAA0040
102164210	blue	-0.612734	0.0341523	-0.52131	0.0821907	0.942923	4.33309e-06	0.692239	0.0126054	-0.070481	0.827694	0.901526	6.16906e-05	-0.367787	0.239514	-0.533739	0.073891	ENSSSCG00000014261	MINAR2
110255675	blue	-0.40796	0.188012	-0.223084	0.485839	0.892756	9.30815e-05	0.808995	0.00143871	-0.156782	0.626538	0.831593	0.000798177	-0.466217	0.12658	-0.365376	0.242845	ENSSSCG00000033196	MYORG
100622492	red	-0.0971694	0.763857	-0.143294	0.65684	-0.183313	0.568489	-0.241421	0.449694	0.602806	0.0380166	-0.313063	0.321776	0.700548	0.0111664	-0.387485	0.213316	ENSSSCG00000024552
100622492	red	-0.0971694	0.763857	-0.143294	0.65684	-0.183313	0.568489	-0.241421	0.449694	0.602806	0.0380166	-0.313063	0.321776	0.700548	0.0111664	-0.387485	0.213316	ENSSSCG00000046475
100519232	blue	-0.345574	0.271231	-0.121697	0.706347	0.867743	0.000254173	0.646007	0.0232424	-0.113226	0.726067	0.69089	0.0128515	-0.278514	0.380715	-0.412376	0.182811	ENSSSCG00000016513	KIAA1549
100516472	red	0.561416	0.0575134	0.865479	0.00027559	-0.410209	0.185352	-0.301975	0.340114	0.0848149	0.793265	-0.530526	0.075979	-0.0469064	0.884904	0.577432	0.0492924	ENSSSCG00000007344	KIAA1755
100517246	blue	-0.365472	0.242711	-0.121811	0.706083	0.921123	2.10396e-05	0.559523	0.0585445	-0.209776	0.512869	0.826994	0.000905808	-0.561919	0.0572418	-0.265076	0.405043	ENSSSCG00000016401	KIF1A
100514226	red	0.717858	0.00856397	0.74802	0.0051455	-0.589809	0.0435336	-0.408778	0.187042	0.0773114	0.81125	-0.648225	0.0226196	0.0965103	0.765419	0.551714	0.062933	ENSSSCG00000026924	KIFC2
100174957	red	0.759299	0.00417817	0.845595	0.000530139	-0.326203	0.300764	-0.246354	0.440195	-0.400741	0.196711	-0.466224	0.126573	-0.307745	0.330503	0.773969	0.00313382	ENSSSCG00000036742	KLF15
100625797	black	0.917364	2.63827e-05	0.62966	0.0282249	-0.395613	0.203038	-0.365024	0.243333	-0.0157139	0.961342	-0.599193	0.0394969	0.0373574	0.908237	0.561836	0.0572863	ENSSSCG00000023441	KLHDC8A
100156970	red	0.427866	0.165279	0.850434	0.000456003	-0.568931	0.0535452	-0.375343	0.22925	-0.0302601	0.925623	-0.642214	0.0243367	0.158719	0.622228	0.483494	0.111279	ENSSSCG00000039708	KLRB1
100622915	black	0.914144	3.17639e-05	0.458126	0.134195	-0.593317	0.041992	-0.480981	0.113424	-0.0336891	0.917219	-0.649565	0.022249	-0.0711296	0.82613	0.720695	0.00818513	ENSSSCG00000000642	KLRD1
100144592	red	0.555511	0.0607714	0.691768	0.0126909	-0.51147	0.0891947	-0.404395	0.192277	0.298873	0.345344	-0.68175	0.0146127	0.256729	0.420536	0.425021	0.168416
100738680	black	0.745672	0.00536654	0.636234	0.026137	-0.784152	0.0025352	-0.524422	0.080056	0.191979	0.550011	-0.783641	0.00256297	0.0664542	0.837419	0.717187	0.00865546	ENSSSCG00000000663	KLRG1
396737	black	0.935064	8.14842e-06	0.688301	0.0133336	-0.680309	0.0149059	-0.541829	0.0688093	-0.0539694	0.867699	-0.739431	0.00598875	-0.0831168	0.797327	0.822547	0.00102024	ENSSSCG00000040465	KLRK1
100154052	blue	-0.276779	0.383813	-0.0933775	0.772855	0.775155	0.00305904	0.878803	0.000167458	-0.188906	0.556535	0.703999	0.010606	-0.414639	0.180181	-0.289361	0.361644	ENSSSCG00000009972	KREMEN1
100515339	blue	-0.619237	0.0317785	-0.367578	0.239802	0.771626	0.00328558	0.291154	0.358541	-0.248456	0.436177	0.73593	0.00636066	-0.344809	0.272366	-0.391122	0.20868	ENSSSCG00000017448	KRT14
100152077	blue	-0.618018	0.0322142	-0.37687	0.227207	0.780524	0.00273749	0.33032	0.294343	-0.245985	0.440902	0.750062	0.00495896	-0.347587	0.268263	-0.402475	0.194599	ENSSSCG00000000252	KRT8
100125962	black	0.905837	4.96882e-05	0.668139	0.0175573	-0.526041	0.0789604	-0.408392	0.1875	0.0162911	0.959923	-0.644615	0.0236397	0.00690418	0.98301	0.637711	0.0256836	ENSSSCG00000000688	LAG3
100625589	blue	-0.39492	0.203902	-0.174803	0.586872	0.896523	7.83536e-05	0.490225	0.105666	-0.201822	0.529332	0.7429	0.00563657	-0.36679	0.240888	-0.37611	0.228223	ENSSSCG00000034767	LAMA1
100154420	blue	-0.451776	0.140375	-0.187288	0.559983	0.865823	0.000272247	0.627463	0.0289489	-0.175823	0.584657	0.750363	0.00493194	-0.37269	0.232822	-0.377672	0.22614	ENSSSCG00000033894
100623759	blue	-0.739036	0.00602983	-0.613153	0.0339953	0.824921	0.000957864	0.484378	0.110531	-0.0605381	0.851745	0.881525	0.00015019	-0.359231	0.251458	-0.522294	0.0815114
100514785	blue	-0.476242	0.117544	-0.310103	0.326617	0.967474	2.71472e-07	0.697551	0.0116706	-0.170366	0.596547	0.875706	0.000188947	-0.438455	0.15393	-0.437251	0.155194	ENSSSCG00000015555	LAMC1
100739583	red	0.380085	0.222945	0.887852	0.000115415	-0.233909	0.464343	-0.10395	0.747837	-0.185938	0.562865	-0.305214	0.3347	-0.191315	0.551418	0.496529	0.100582	ENSSSCG00000023604	LAP3
100739583	red	0.380085	0.222945	0.887852	0.000115415	-0.233909	0.464343	-0.10395	0.747837	-0.185938	0.562865	-0.305214	0.3347	-0.191315	0.551418	0.496529	0.100582	ENSSSCG00000023604	LAP3
100517024	red	0.839486	0.000636725	0.934839	8.28746e-06	-0.358791	0.252082	-0.331658	0.292273	-0.076928	0.812171	-0.564707	0.0557514	-0.059196	0.855001	0.623903	0.0301504	ENSSSCG00000013266	LARGE2
100511526	red	0.736738	0.00627333	0.965597	3.58251e-07	-0.382166	0.220212	-0.241146	0.450226	-0.155959	0.628372	-0.554326	0.0614408	-0.0873549	0.787197	0.64168	0.0244935	ENSSSCG00000033768	LAX1
100155030	blue	-0.462702	0.129853	-0.219563	0.492927	0.883598	0.000138002	0.319276	0.311742	-0.314298	0.319768	0.782518	0.00262485	-0.484595	0.110347	-0.297923	0.346954	ENSSSCG00000022693	LBX1
100233188	black	0.88886	0.00011051	0.746597	0.00527861	-0.608986	0.0355763	-0.456738	0.13553	0.00996971	0.975468	-0.682376	0.0144868	-0.0672703	0.835447	0.749646	0.00499653	ENSSSCG00000003608	LCK
100153501	greenyellow	-0.352398	0.261243	-0.290092	0.360376	0.467209	0.125666	0.879609	0.000162193	-0.170731	0.595749	0.670202	0.0170853	-0.522501	0.0813688	-0.147701	0.646885	ENSSSCG00000005638
100625807	blue	-0.374075	0.230953	-0.266001	0.403343	0.932893	9.56929e-06	0.561885	0.05726	-0.118932	0.712766	0.812246	0.00132809	-0.361093	0.24883	-0.451153	0.140991	ENSSSCG00000015691
100152854	red	0.739713	0.00595948	0.910817	3.81928e-05	-0.337987	0.282591	-0.26257	0.409664	-0.334255	0.288278	-0.472239	0.121099	-0.357588	0.253791	0.829827	0.000838267	ENSSSCG00000015816	LETM2
100217392	blue	0.295655	0.350812	0.087368	0.787166	-0.707603	0.0100435	-0.515576	0.0862249	0.177778	0.580419	-0.593826	0.0417714	0.143864	0.655549	0.449962	0.142174	ENSSSCG00000002983	LGALS13
110255948	red	0.626941	0.029123	0.942838	4.3647e-06	-0.3774	0.226502	-0.289141	0.362025	-0.342426	0.275913	-0.48461	0.110335	-0.259125	0.41606	0.743735	0.00555418	ENSSSCG00000036383	LGALS3BP
396972	red	0.749833	0.00497964	0.85223	0.000430636	-0.340019	0.279523	-0.339811	0.279837	-0.333247	0.289824	-0.481913	0.112626	-0.264925	0.405319	0.746838	0.00525589	ENSSSCG00000017754
100152966	blue	0.436907	0.155557	0.394598	0.204304	-0.586657	0.0449524	-0.709838	0.00970591	-0.0324324	0.920298	-0.63354	0.0269787	0.109377	0.735077	0.524162	0.0802323	ENSSSCG00000012590	LHFPL1
100738576	blue	0.017119	0.957888	-0.0297535	0.926865	0.724275	0.00772507	0.312847	0.322128	-0.261415	0.411803	0.517374	0.0849455	-0.50475	0.0942026	-0.012624	0.96894	ENSSSCG00000035554	LHFPL3
100738513	blue	-0.725091	0.00762297	-0.595083	0.0412305	0.832496	0.000778239	0.570982	0.0524969	0.00619078	0.984766	0.8663	0.000267668	-0.177023	0.582054	-0.689277	0.0131503	ENSSSCG00000037612	LIN28B
100525991	red	0.521794	0.0818561	0.92907	1.25416e-05	-0.257278	0.419508	-0.0965854	0.765241	-0.227228	0.477559	-0.351643	0.262338	-0.250718	0.431872	0.60236	0.0381969	ENSSSCG00000000189	LMBR1L
100151816	red	0.632952	0.027165	0.951036	2.04113e-06	-0.323377	0.305216	-0.28831	0.363469	-0.352803	0.260656	-0.435338	0.157217	-0.325543	0.301801	0.760881	0.0040544	ENSSSCG00000010454	IFIT5
100152209	red	-0.797582	0.00188397	-0.758389	0.00425064	0.466462	0.126354	0.337434	0.28343	0.0935054	0.772551	0.615211	0.0332337	0.0749847	0.816844	-0.690195	0.0129795	ENSSSCG00000030271	GSTO2
100152327	red	0.718356	0.00849655	0.855994	0.00038103	-0.530033	0.0763026	-0.445662	0.146497	-0.140947	0.662163	-0.68759	0.0134681	0.108699	0.736668	0.578891	0.0485871
100152824	red	0.674031	0.0162338	0.967557	2.6807e-07	-0.274621	0.387683	-0.278082	0.381485	-0.164207	0.610076	-0.489331	0.1064	-0.111657	0.729736	0.600987	0.0387567	ENSSSCG00000006456	FCRL1
100153139	red	0.721385	0.00809485	0.708599	0.009892	-0.198396	0.536493	-0.293301	0.354844	0.00164172	0.99596	-0.454084	0.138109	-0.0695817	0.829864	0.523665	0.0805712	ENSSSCG00000001455
100153915	blue	0.191844	0.550298	-0.0164709	0.959481	-0.623185	0.0303971	-0.486951	0.108372	-0.349389	0.265621	-0.45464	0.137566	-0.0520968	0.872256	0.506737	0.0927027	ENSSSCG00000040770	CA1
100154053	black	0.884973	0.000130355	0.891165	9.99158e-05	-0.685705	0.0138301	-0.543962	0.0675106	-0.11144	0.730244	-0.796473	0.00193227	0.0163425	0.959796	0.78013	0.00276013	ENSSSCG00000006378	SLAMF7
100154127	red	0.417973	0.176348	0.913077	3.37236e-05	-0.304695	0.335565	-0.2504	0.432477	-0.334038	0.288611	-0.395773	0.202838	-0.225884	0.480236	0.621657	0.0309263	ENSSSCG00000001232
100154757	blue	-0.32581	0.301381	-0.175494	0.58537	0.695375	0.0120471	0.346622	0.269683	-0.122752	0.703902	0.530208	0.0761876	-0.223156	0.485695	-0.307052	0.331648	ENSSSCG00000033428
100154852	red	0.584988	0.0457167	0.677678	0.0154524	-0.0973932	0.763327	-0.202465	0.527994	-0.425456	0.167935	-0.209102	0.514257	-0.480698	0.113668	0.689799	0.0130529
100155195	red	0.553489	0.0619162	0.9505	2.15321e-06	-0.396091	0.202442	-0.308977	0.32847	-0.16728	0.603312	-0.492094	0.104141	-0.132612	0.681182	0.624707	0.0298761
100155404	red	0.728241	0.00723836	0.84364	0.00056262	-0.0674783	0.834944	-0.180998	0.573467	-0.250068	0.433106	-0.283759	0.37143	-0.332279	0.291315	0.616037	0.0329312
100156062	red	0.866321	0.000267463	0.877222	0.000178174	-0.422292	0.171461	-0.309923	0.326912	0.0670842	0.835897	-0.572966	0.0514959	-0.0848004	0.7933	0.657766	0.0200772	ENSSSCG00000039706
100156073	red	0.565106	0.0555404	0.974443	8.22605e-08	-0.26553	0.404209	-0.212416	0.507457	-0.264265	0.406535	-0.400434	0.197086	-0.255003	0.423777	0.655437	0.0206777
100156074	red	0.676727	0.0156534	0.842342	0.000585006	-0.562474	0.0569424	-0.430667	0.162228	0.0212571	0.947719	-0.750039	0.00496102	0.308452	0.329335	0.441587	0.15067	ENSSSCG00000006376
100156231	red	0.696337	0.0118796	0.714397	0.00904372	-0.589148	0.0438282	-0.191677	0.550652	-0.283116	0.37256	-0.52429	0.0801453	-0.309136	0.328207	0.833426	0.00075813	ENSSSCG00000001517
100157689	red	0.575671	0.050153	0.931198	1.08091e-05	-0.396654	0.201743	-0.36433	0.244298	-0.327812	0.298245	-0.523388	0.0807608	-0.141697	0.660461	0.665085	0.0182738	ENSSSCG00000006423	OR6N2
100158011	blue	0.465637	0.127117	0.0804619	0.803688	-0.603747	0.0376373	-0.494144	0.102486	0.300158	0.343173	-0.585813	0.0453376	0.478688	0.115405	0.107125	0.740363	ENSSSCG00000035296
100158069	red	0.655572	0.0206425	0.919494	2.32388e-05	-0.233675	0.464803	-0.27168	0.39299	-0.128813	0.689908	-0.479417	0.114773	-0.019864	0.951142	0.499281	0.0984154	ENSSSCG00000006457	FCRL3
100510887	black	0.876672	0.000182027	0.387744	0.212985	-0.391562	0.208122	-0.405776	0.190618	0.219625	0.492803	-0.53771	0.0713655	0.0548757	0.865495	0.482834	0.111839	ENSSSCG00000031465	PRRT1B
100510904	blue	-0.661833	0.0190598	-0.646513	0.0230994	0.692798	0.0125046	0.356446	0.255419	0.141263	0.661446	0.742352	0.00569113	-0.163404	0.611849	-0.578947	0.0485601	ENSSSCG00000039348	H1-0
100511343	blue	0.733536	0.00662482	0.55426	0.061478	-0.564351	0.0559402	-0.351502	0.262542	-0.137227	0.67063	-0.627664	0.0288821	-0.0939562	0.77148	0.721621	0.00806426	ENSSSCG00000015405	CD36
100511846	black	0.757494	0.00432282	0.511131	0.0894427	-0.281426	0.375544	-0.391379	0.208354	0.0019473	0.995208	-0.425522	0.167861	-0.0877831	0.786176	0.513305	0.0878589
100512911	red	0.446589	0.145558	0.871282	0.000223318	-0.260851	0.41285	-0.202642	0.527625	-0.0953547	0.76816	-0.35183	0.262067	-0.143296	0.656835	0.495126	0.101699	ENSSSCG00000008926	TMPRSS11D
100513097	blue	0.626621	0.0292299	0.399983	0.197638	-0.623475	0.0302972	-0.316458	0.316272	-0.2021	0.528754	-0.659262	0.0196985	0.100619	0.755695	0.558643	0.0590278
100513601	red	0.288561	0.363033	0.814314	0.00126122	-0.429827	0.163139	-0.259705	0.414979	-0.317557	0.314501	-0.465462	0.127278	-0.0561872	0.862307	0.52165	0.0819557	ENSSSCG00000001229
100514515	blue	-0.64621	0.0231849	-0.346891	0.269287	0.920918	2.13066e-05	0.682709	0.0144201	-0.125329	0.697941	0.874921	0.000194723	-0.354858	0.257695	-0.520063	0.0830567	ENSSSCG00000036516
100515383	red	0.615952	0.0329624	0.911349	3.71019e-05	-0.300805	0.342082	-0.275162	0.38671	-0.0978334	0.762284	-0.518991	0.0838059	0.0781122	0.809326	0.440879	0.151403	ENSSSCG00000003236
100515857	red	0.419314	0.174822	0.806648	0.00152285	-0.446845	0.145299	-0.299799	0.343777	-0.25866	0.416927	-0.428365	0.164733	-0.212517	0.507249	0.640882	0.0247296	ENSSSCG00000047189
100515902	black	0.707976	0.00998654	0.302272	0.339616	-0.4239	0.169663	-0.28481	0.369584	-0.0806383	0.803265	-0.466385	0.126425	-0.197682	0.53799	0.664067	0.0185171
100516820	red	0.48887	0.10678	0.867984	0.000251976	-0.414964	0.179805	-0.323589	0.30488	-0.20807	0.516383	-0.494061	0.102552	-0.0969814	0.764303	0.591043	0.0429868
100516852	greenyellow	-0.581913	0.0471489	-0.448855	0.143279	0.761138	0.0040345	0.929989	1.17686e-05	-0.151052	0.639349	0.860304	0.000329826	-0.384617	0.217018	-0.475686	0.118033	ENSSSCG00000043513
100517025	blue	-0.35855	0.252424	-0.236899	0.458485	0.903181	5.68392e-05	0.488575	0.107024	-0.184721	0.565471	0.781764	0.00266698	-0.505332	0.0937617	-0.276432	0.384433	ENSSSCG00000013326	DCDC1
100517129	red	0.690535	0.0129167	0.918022	2.53777e-05	-0.484498	0.110429	-0.39106	0.208757	-0.403911	0.192861	-0.575127	0.0504213	-0.254692	0.424362	0.829818	0.000838462	ENSSSCG00000016263
100517188	blue	-0.462617	0.129932	-0.45541	0.136816	0.358054	0.253128	0.133144	0.679963	0.0698149	0.829302	0.485867	0.109278	-0.0963783	0.765732	-0.389488	0.210755	ENSSSCG00000038215
100517194	blue	-0.411783	0.183504	-0.360396	0.249811	0.925696	1.57309e-05	0.447594	0.144544	-0.258541	0.417148	0.79119	0.00217555	-0.429752	0.16322	-0.361438	0.248345
100517340	blue	-0.57287	0.0515443	-0.502997	0.0955395	0.675747	0.0158626	0.26792	0.39983	-0.199566	0.534044	0.711343	0.0094835	-0.294596	0.352623	-0.416747	0.177752	ENSSSCG00000050088	OR10J5
100518097	red	0.762115	0.00395973	0.858284	0.00035311	-0.378274	0.225341	-0.381434	0.221171	0.0348566	0.914359	-0.559425	0.0585978	0.0360341	0.911476	0.523391	0.0807586	ENSSSCG00000033750
100519082	red	0.5896	0.0436267	0.916062	2.84635e-05	-0.406912	0.18926	-0.310852	0.325389	-0.395159	0.203603	-0.474246	0.119308	-0.327172	0.299245	0.801417	0.00172398	ENSSSCG00000014565
100519098	red	0.603238	0.0378422	0.969895	1.85143e-07	-0.345143	0.27187	-0.273174	0.390291	-0.282234	0.374116	-0.449124	0.14301	-0.266902	0.401692	0.716026	0.0088155	ENSSSCG00000027372	SAMD9
100519177	red	0.800326	0.00176841	0.941929	4.71547e-06	-0.284327	0.370431	-0.176086	0.584085	-0.120172	0.709885	-0.464321	0.128339	-0.183112	0.56892	0.647433	0.0228406	ENSSSCG00000016451
100519314	black	0.958595	8.9389e-07	0.583684	0.0463206	-0.444528	0.147651	-0.421675	0.172154	-0.0348297	0.914425	-0.604135	0.037482	-0.0729178	0.82182	0.677053	0.0155843	ENSSSCG00000026217
100519521	red	0.565585	0.0552874	0.907193	4.63205e-05	-0.13342	0.67933	-0.152928	0.635144	-0.148288	0.645562	-0.280252	0.377624	-0.250498	0.43229	0.53075	0.075832	ENSSSCG00000007008	ADAM18
100520241	blue	-0.733295	0.00665194	-0.549411	0.0642698	0.789617	0.00225228	0.365983	0.242004	-0.301206	0.341406	0.833898	0.000748088	-0.356135	0.255864	-0.477762	0.116212
100520308	red	0.154141	0.632432	0.459166	0.1332	-0.244081	0.444559	-0.220109	0.491825	0.221986	0.488046	-0.444849	0.147324	0.557746	0.0595236	-0.112897	0.726835	ENSSSCG00000039880
100521779	blue	-0.66468	0.0183703	-0.453917	0.138272	0.923209	1.84668e-05	0.810912	0.00137266	-0.179702	0.576262	0.897896	7.34663e-05	-0.302847	0.338651	-0.595049	0.0412454	ENSSSCG00000036516
100521789	black	0.323256	0.305407	-0.0862621	0.789807	-0.0831691	0.797202	-0.309951	0.326866	0.23935	0.45371	-0.156116	0.628022	-0.0371633	0.908712	0.193279	0.547261	ENSSSCG00000028277
100522141	red	0.712008	0.0093864	0.895649	8.15968e-05	-0.452675	0.13949	-0.389258	0.211049	-0.119944	0.710415	-0.567785	0.0541375	-0.0954606	0.767908	0.663246	0.0187153	ENSSSCG00000002991	TTC9B
100522267	red	0.573198	0.0513797	0.717436	0.00862145	-0.202315	0.528305	-0.297865	0.347052	-0.151712	0.63787	-0.376045	0.228309	-0.294542	0.352715	0.670588	0.0169981	ENSSSCG00000032456
100522669	blue	-0.685639	0.0138429	-0.621966	0.0308188	0.548888	0.0645762	0.181703	0.571949	0.105679	0.743764	0.612776	0.0341363	0.0532506	0.869448	-0.666027	0.0180506	ENSSSCG00000007549	CYP2W1
100522787	blue	0.354413	0.258334	0.332716	0.290641	-0.64736	0.0228611	-0.440285	0.15202	-0.295249	0.351507	-0.595865	0.0408967	0.048092	0.882013	0.547773	0.0652324	ENSSSCG00000026402
100523310	red	0.383122	0.218962	0.875702	0.00018898	-0.380537	0.222349	-0.256263	0.421409	-0.138408	0.667937	-0.453756	0.138429	-0.00822456	0.979762	0.46198	0.130531	ENSSSCG00000030801
100523492	red	0.651557	0.0217064	0.974233	8.56652e-08	-0.416192	0.178389	-0.300675	0.3423	-0.107271	0.740021	-0.546551	0.0659569	-0.0615807	0.849217	0.608132	0.0359067
100523668	red	0.665269	0.01823	0.954694	1.39301e-06	-0.444346	0.147836	-0.390211	0.209835	-0.173203	0.590354	-0.548653	0.0647138	-0.153702	0.633413	0.702355	0.0108702	ENSSSCG00000024973
100523789	black	0.925375	1.60644e-05	0.561883	0.0572612	-0.667059	0.0178082	-0.563923	0.0561677	0.130828	0.685276	-0.744795	0.00545081	0.0693334	0.830464	0.675462	0.0159238	ENSSSCG00000000640
100524679	red	-0.398262	0.199753	-0.407724	0.188292	0.237837	0.456656	0.112636	0.727446	0.603406	0.0377747	0.134504	0.67685	0.467274	0.125607	-0.601778	0.0384338	ENSSSCG00000000659
100524727	blue	-0.382808	0.219372	-0.238855	0.454672	0.729536	0.00708459	0.201539	0.529923	-0.18059	0.574345	0.58114	0.0475142	-0.299897	0.343613	-0.281243	0.375868
100524794	blue	-0.505281	0.0938001	-0.125706	0.697071	0.805472	0.00156641	0.714142	0.00907988	-0.262706	0.409412	0.788109	0.00232784	-0.504738	0.0942121	-0.283371	0.372112	ENSSSCG00000035000
100524940	red	0.75691	0.00437047	0.86007	0.000332455	-0.515025	0.0866194	-0.497673	0.0996775	0.0261301	0.935754	-0.696626	0.0118296	0.121955	0.705749	0.574671	0.0506469	ENSSSCG00000003825	CYP2J34
100524999	red	0.575683	0.0501474	0.856988	0.000368713	-0.646311	0.0231564	-0.437708	0.154714	-0.143197	0.65706	-0.698208	0.0115586	0.0882388	0.785088	0.609969	0.0351987	ENSSSCG00000009239
100525027	black	0.773958	0.0031345	0.667866	0.0176206	-0.123152	0.702977	-0.0935749	0.772385	-0.136188	0.673	-0.333195	0.289904	-0.240536	0.451408	0.573731	0.0511138	ENSSSCG00000012895
100525099	greenyellow	-0.410544	0.184957	-0.297301	0.348009	0.502498	0.0959226	0.831067	0.000809963	-0.298169	0.346536	0.655208	0.0207373	-0.520928	0.0824554	-0.13428	0.677361	ENSSSCG00000013976
100525613	blue	0.405831	0.190552	0.583899	0.0462204	-0.74652	0.0052859	-0.515452	0.0863136	0.29507	0.351813	-0.711713	0.00942931	0.28314	0.372519	0.428573	0.164505
100525624	blue	-0.407449	0.18862	-0.170737	0.595735	0.851409	0.000442095	0.579911	0.0480986	-0.133655	0.678793	0.696557	0.0118414	-0.27997	0.378125	-0.416588	0.177934
100620198	red	0.770001	0.00339408	0.9023	5.93819e-05	-0.309127	0.328222	-0.232216	0.467676	-0.239752	0.45293	-0.44924	0.142895	-0.330297	0.294378	0.779537	0.00279458	ENSSSCG00000023842	TRAT1
100620407	red	0.640718	0.0247783	0.597748	0.0401007	-0.469378	0.123683	-0.343652	0.274084	-0.181166	0.573105	-0.511812	0.0889443	-0.312231	0.323133	0.824043	0.000980575
100620627	red	0.286882	0.365957	0.601309	0.0386252	-0.284623	0.369911	-0.183328	0.568456	0.0765265	0.813136	-0.483735	0.111075	0.406691	0.189524	0.0770438	0.811893	ENSSSCG00000028944
100621164	blue	-0.50045	0.097505	-0.433606	0.159063	0.609099	0.0355327	0.330911	0.293426	-0.0931986	0.77328	0.5746	0.0506817	-0.0904224	0.779884	-0.484178	0.1107
100621272	blue	-0.633572	0.0269686	-0.54627	0.0661243	0.616331	0.0328241	0.367064	0.24051	-7.22439e-05	0.999822	0.648098	0.0226549	-0.0979453	0.762019	-0.550152	0.0638374
100621407	red	0.621259	0.0310655	0.943291	4.19789e-06	-0.342499	0.275804	-0.226436	0.479136	-0.173533	0.589636	-0.447244	0.144897	-0.200282	0.532546	0.647526	0.0228146	ENSSSCG00000003825	CYP2J34
100621559	black	0.880048	0.000159379	0.770383	0.00336836	-0.389322	0.210967	-0.269317	0.397282	-0.11257	0.7276	-0.491825	0.10436	-0.299562	0.344178	0.791387	0.00216606
100622670	red	0.397928	0.200166	0.755937	0.00445071	-0.41871	0.175508	-0.47161	0.121664	-0.0244687	0.939832	-0.574389	0.0507865	0.161614	0.615807	0.412775	0.182345
100622710	greenyellow	-0.316063	0.316909	-0.0276221	0.932093	0.445462	0.1467	0.926565	1.48546e-05	-0.148651	0.644745	0.560443	0.0580414	-0.36414	0.244563	-0.196303	0.540886	ENSSSCG00000028802
100623441	red	0.764665	0.00376957	0.829123	0.000854681	-0.166735	0.604511	-0.198244	0.536811	-0.324892	0.302825	-0.400551	0.196943	-0.252036	0.429374	0.652587	0.0214298	ENSSSCG00000028691
100623540	red	0.396304	0.202178	0.438844	0.153523	-0.626905	0.0291351	-0.420887	0.17304	-0.521985	0.0817242	-0.504161	0.0946504	-0.227942	0.476138	0.732103	0.00678692	ENSSSCG00000030849
100624094	blue	-0.53599	0.0724519	-0.339125	0.280871	0.820323	0.0010815	0.224257	0.48349	-0.185038	0.564791	0.711907	0.00940102	-0.343724	0.273977	-0.368183	0.238969	ENSSSCG00000026564
100624174	blue	-0.46248	0.130061	-0.211586	0.509156	0.798408	0.00184858	0.564158	0.0560425	-0.071796	0.824523	0.657983	0.0200221	-0.254967	0.423845	-0.403016	0.193943
100625149	black	0.825823	0.00093493	0.265189	0.404835	-0.446272	0.145878	-0.388669	0.2118	-0.0315349	0.922497	-0.521916	0.0817721	-0.037214	0.908588	0.55913	0.0587601	ENSSSCG00000024765
100625180	blue	0.454907	0.137306	0.297657	0.347405	-0.848044	0.000491542	-0.655305	0.020712	0.0363596	0.910679	-0.719326	0.00836638	0.107836	0.738694	0.611489	0.0346204	ENSSSCG00000027553
100625598	blue	-0.453145	0.139028	-0.265723	0.403854	0.764207	0.00380325	0.835628	0.000712111	-0.143554	0.656251	0.757299	0.0043387	-0.39466	0.204227	-0.362639	0.246659
100625897	blue	-0.316792	0.315733	-0.195411	0.542763	0.847199	0.000504602	0.583272	0.046512	-0.282768	0.373174	0.784652	0.00250824	-0.503199	0.0953849	-0.281453	0.375497	ENSSSCG00000030013
100626247	red	0.400172	0.197406	0.874629	0.000196907	-0.356499	0.255343	-0.306943	0.331829	-0.370438	0.235882	-0.399464	0.198274	-0.300421	0.342728	0.699885	0.0112764	ENSSSCG00000032436
100626606	black	0.597243	0.0403131	0.486851	0.108455	-0.147626	0.647053	-0.311801	0.323836	-0.533374	0.0741262	-0.321422	0.308318	-0.338665	0.281566	0.660087	0.019492
100627879	red	0.324213	0.303896	0.818739	0.00112682	-0.256281	0.421376	-0.165038	0.608244	-0.254506	0.424711	-0.274249	0.388353	-0.306679	0.332266	0.580928	0.0476143
100736765	blue	-0.266644	0.402164	-0.181328	0.572757	0.890813	0.000101483	0.35924	0.251445	-0.122324	0.704893	0.721777	0.00804392	-0.38989	0.210243	-0.331887	0.291919	ENSSSCG00000002029	MYH7
100736765	blue	-0.266644	0.402164	-0.181328	0.572757	0.890813	0.000101483	0.35924	0.251445	-0.122324	0.704893	0.721777	0.00804392	-0.38989	0.210243	-0.331887	0.291919	ENSSSCG00000002029	MYH7
100737316	blue	-0.411491	0.183846	-0.36701	0.240584	0.88808	0.000114289	0.573334	0.0513119	0.0386192	0.905149	0.732057	0.00679215	-0.240866	0.450768	-0.491191	0.104876
100738475	blue	-0.610896	0.0348452	-0.545931	0.066327	0.960791	6.83249e-07	0.700894	0.0111091	-0.0759074	0.814624	0.948055	2.72883e-06	-0.38592	0.215332	-0.562135	0.0571249	ENSSSCG00000031713	MACROH2A2
100738479	red	0.751774	0.00480659	0.831223	0.000806445	-0.196162	0.541184	-0.20888	0.514713	-0.304391	0.336071	-0.42225	0.171508	-0.204416	0.523938	0.626666	0.0292148	ENSSSCG00000014672
100739202	blue	-0.486356	0.108869	-0.505704	0.0934807	0.5206	0.0826831	0.0708165	0.826885	0.34231	0.276087	0.404727	0.191878	0.161364	0.61636	-0.566091	0.0550215
100739325	black	0.935977	7.60361e-06	0.781982	0.00265476	-0.552785	0.0623184	-0.41467	0.180144	0.038057	0.906525	-0.662599	0.0188724	-0.0691612	0.83088	0.731761	0.00682605	ENSSSCG00000008193	ZAP70
100739611	blue	0.444578	0.1476	0.282208	0.374163	-0.880796	0.000154671	-0.673887	0.0162653	-0.0223191	0.945111	-0.745887	0.00534594	0.120351	0.709469	0.625536	0.0295948	ENSSSCG00000027553
102157465	blue	-0.739195	0.00601331	-0.606317	0.0366159	0.786766	0.00239669	0.421815	0.171996	-0.0288241	0.929144	0.844404	0.000549751	-0.211068	0.510218	-0.633336	0.0270431
102158035	red	0.770914	0.00333278	0.890621	0.000102345	-0.453597	0.138584	-0.308086	0.329939	-0.0514822	0.873752	-0.552155	0.0626791	-0.144566	0.653962	0.696721	0.0118131	ENSSSCG00000033721
102159419	blue	-0.0681924	0.833219	0.363467	0.245502	0.557456	0.0596845	0.426613	0.166657	-0.36546	0.242729	0.479172	0.114985	-0.636592	0.0260266	0.157419	0.625119
102159834	red	0.464339	0.128322	0.814263	0.00126283	-0.366803	0.24087	-0.445468	0.146694	-0.249865	0.433493	-0.521694	0.0819251	0.00211704	0.99479	0.519577	0.083396	ENSSSCG00000024860
102160313	black	0.930953	1.09987e-05	0.730986	0.00691523	-0.562076	0.0571567	-0.454896	0.137317	-0.0823319	0.799206	-0.645698	0.0233303	-0.161427	0.61622	0.807125	0.00150544	ENSSSCG00000022512	TRDC
102160833	blue	0.357748	0.253564	-0.0679994	0.833685	-0.601788	0.0384297	-0.507985	0.0917689	-0.0306006	0.924788	-0.467217	0.125659	-0.0434657	0.893303	0.510683	0.0897714
102161784	red	0.630494	0.0279536	0.958426	9.12083e-07	-0.2797	0.378604	-0.228398	0.475231	-0.180996	0.57347	-0.446517	0.145631	-0.150368	0.640885	0.596885	0.040464	ENSSSCG00000030801
102162420	black	0.880045	0.000159397	0.423778	0.169799	-0.388039	0.212607	-0.341393	0.27746	0.228172	0.47568	-0.579903	0.048102	0.201349	0.530319	0.378554	0.224968
102163838	blue	0.32879	0.296719	0.0177202	0.95641	-0.743813	0.00554648	-0.569488	0.0532592	-0.0474673	0.883536	-0.557824	0.0594802	0.049392	0.878844	0.508432	0.0914354	ENSSSCG00000035377
102164513	black	0.561979	0.057209	0.233352	0.465439	-0.470181	0.122955	-0.330053	0.294756	-0.114358	0.723422	-0.425492	0.167894	-0.148475	0.645142	0.573967	0.0509963
102165642	blue	0.724479	0.00769952	0.528972	0.0770032	-0.843615	0.000563047	-0.682425	0.0144769	0.000712951	0.998245	-0.820861	0.00106644	0.0772738	0.81134	0.743587	0.00556869	ENSSSCG00000000639
102165774	red	0.389707	0.210476	0.746618	0.00527661	-0.366357	0.241486	-0.368502	0.238531	0.180812	0.573868	-0.462839	0.129724	0.0403419	0.900936	0.422497	0.17123
102166958	blue	-0.294974	0.351977	-0.166727	0.604528	0.779216	0.00281334	0.627507	0.0289345	-0.126528	0.695175	0.654975	0.0207984	-0.303126	0.338185	-0.351848	0.262039	ENSSSCG00000033204
106504267	blue	-0.477886	0.116104	-0.346268	0.270206	0.867789	0.000253749	0.690558	0.0129126	-0.0808762	0.802694	0.770644	0.0033508	-0.326709	0.29997	-0.443935	0.148256
106504372	black	0.774087	0.00312635	0.382641	0.219591	-0.289669	0.361109	-0.261982	0.410751	-0.204892	0.522951	-0.385594	0.215754	-0.276003	0.385202	0.661597	0.0191178
106504669	red	0.862377	0.000307181	0.809076	0.00143588	-0.401177	0.196179	-0.360248	0.25002	0.0210436	0.948244	-0.540408	0.0696839	-0.168059	0.601601	0.708467	0.00991193	ENSSSCG00000022882	EXOC1L
106505000	red	0.806801	0.00151724	0.609248	0.0354755	-0.672072	0.0166654	-0.48925	0.106467	-0.108744	0.736563	-0.775898	0.00301294	0.113184	0.726164	0.662713	0.0188446	ENSSSCG00000015447
106505288	red	0.853071	0.00041914	0.83033	0.000826689	-0.229823	0.472405	-0.331292	0.292837	0.0101902	0.974926	-0.472731	0.120658	-0.179994	0.575632	0.652725	0.021393
106506836	blue	-0.645964	0.0232547	-0.539142	0.0704692	0.736034	0.00634945	0.781645	0.00267373	0.0077693	0.980882	0.808116	0.00146981	-0.215287	0.501598	-0.592829	0.0422042
106507517	black	0.696015	0.0119355	0.37404	0.231	-0.417848	0.17649	-0.424981	0.168461	0.512407	0.0885105	-0.602478	0.0381493	0.373177	0.232165	0.229301	0.473439	ENSSSCG00000033403
106507518	red	0.780564	0.00273519	0.718514	0.00847518	-0.697308	0.0117122	-0.581573	0.0473095	0.0507555	0.875522	-0.845795	0.000526901	0.230633	0.470802	0.615163	0.0332514	ENSSSCG00000036743
106507519	red	0.766729	0.0036208	0.699521	0.0113372	-0.673226	0.0164103	-0.367788	0.239511	0.0543231	0.866839	-0.813137	0.00129895	0.311748	0.323921	0.501389	0.0967773	ENSSSCG00000000638
106508146	blue	-0.148566	0.644937	-0.216309	0.499519	0.701487	0.0110118	0.657037	0.0202638	-0.228213	0.475598	0.590919	0.0430415	-0.311206	0.324808	-0.279713	0.378582
106509717	red	0.744979	0.00543308	0.970651	1.63258e-07	-0.432375	0.160384	-0.288402	0.363309	-0.0933316	0.772963	-0.552463	0.0625024	-0.119047	0.712499	0.67151	0.0167908
106510200	red	0.663722	0.0186003	0.661298	0.0191916	-0.101499	0.753617	-0.251409	0.430561	-0.390891	0.208972	-0.274192	0.388456	-0.409064	0.186703	0.683256	0.0143111
110255185	blue	0.411111	0.184292	0.25209	0.429272	-0.852104	0.00043238	-0.633394	0.0270249	0.0237578	0.941577	-0.702684	0.010817	0.122437	0.704631	0.580247	0.0479383	ENSSSCG00000027553
110255186	blue	-0.425162	0.16826	-0.294764	0.352335	0.746088	0.00532684	0.385175	0.216295	-0.116907	0.717478	0.632367	0.0273512	-0.30295	0.338479	-0.329417	0.295744
110255209	blue	-0.674861	0.0160535	-0.56058	0.0579671	0.937161	6.94008e-06	0.818666	0.00112894	-0.11795	0.71505	0.952929	1.68121e-06	-0.365109	0.243215	-0.587821	0.0444248	ENSSSCG00000039259
110255271	red	0.665672	0.0181343	0.6449	0.0235579	-0.666802	0.0178684	-0.361473	0.248294	0.0659162	0.83872	-0.696562	0.0118407	0.185945	0.562851	0.510616	0.0898204
110255360	red	0.632506	0.0273067	0.96261	5.40468e-07	-0.33936	0.280517	-0.285699	0.368026	-0.206359	0.519916	-0.477484	0.116455	-0.176137	0.583974	0.653621	0.0211546	ENSSSCG00000033089
110255361	red	0.54645	0.0660173	0.957532	1.01286e-06	-0.300496	0.342602	-0.239866	0.452707	-0.256174	0.421577	-0.405912	0.190456	-0.239045	0.454304	0.644956	0.023542
110255905	red	0.696972	0.0117699	0.776992	0.00294598	-0.580294	0.0479157	-0.457764	0.134543	-0.17711	0.581866	-0.577412	0.0493022	-0.211632	0.509061	0.789044	0.00228078
110255939	red	0.780282	0.00275137	0.905112	5.15644e-05	-0.581439	0.0473725	-0.490645	0.105321	0.11016	0.733243	-0.722329	0.00797269	0.0853892	0.791892	0.63694	0.0259196
110256043	blue	0.156263	0.627694	0.405699	0.190711	-0.639111	0.0252593	-0.50345	0.0951931	-0.142315	0.65906	-0.566349	0.0548865	0.243686	0.44532	0.322663	0.306346
110256170	greenyellow	-0.353859	0.259132	-0.214803	0.502582	0.555717	0.0606561	0.936226	7.46011e-06	0.00668822	0.983542	0.600102	0.0391206	-0.233483	0.46518	-0.366619	0.241124
110256379	greenyellow	-0.142832	0.657887	0.31558	0.31769	0.226485	0.479037	0.670847	0.0169396	-0.206259	0.520122	0.334446	0.287984	-0.439282	0.153064	0.104836	0.745749
110256583	black	0.82769	0.000888849	0.395978	0.202582	-0.294409	0.352943	-0.333767	0.289026	0.268283	0.399167	-0.522798	0.0811653	0.259367	0.415609	0.263431	0.408073
110256626	red	0.64038	0.024879	0.983808	8.52997e-09	-0.264396	0.406295	-0.209459	0.513523	-0.262635	0.409543	-0.414283	0.180593	-0.261114	0.412361	0.675397	0.0159379	ENSSSCG00000033787
110256715	black	0.126757	0.694645	0.136896	0.671384	-0.153726	0.63336	-0.143492	0.656391	0.516435	0.085612	-0.218017	0.496053	0.416537	0.177993	-0.198519	0.536234
110257476	blue	-0.363905	0.24489	-0.25297	0.427607	0.877098	0.00017904	0.408091	0.187857	-0.222782	0.486446	0.742295	0.0056968	-0.47795	0.116048	-0.264345	0.406389
110257900	black	0.676134	0.0157797	0.180915	0.573645	-0.453235	0.13894	-0.253169	0.427232	0.402058	0.195106	-0.496119	0.100908	0.30102	0.341719	0.195098	0.543422	ENSSSCG00000034469
110259262	blue	0.395707	0.20292	0.167166	0.603562	-0.810106	0.00140015	-0.612942	0.0340744	0.0401679	0.901362	-0.664747	0.0183542	0.0832951	0.796901	0.581452	0.0473663	ENSSSCG00000027553
110259328	red	0.0462934	0.8864	0.480315	0.113998	0.434758	0.157834	0.434233	0.158394	-0.40385	0.192935	0.332076	0.291627	-0.501597	0.0966163	0.169521	0.598396	ENSSSCG00000027903
110259329	greenyellow	-0.397275	0.200973	-0.0705257	0.827587	0.630359	0.0279976	0.942114	4.64242e-06	-0.246449	0.440012	0.72017	0.0082542	-0.511167	0.0894163	-0.209003	0.51446	ENSSSCG00000013842	CYP4F3
110259376	blue	-0.528584	0.0772604	-0.499243	0.0984449	0.817411	0.00116594	0.538297	0.0709972	0.163509	0.611618	0.82565	0.000939299	-0.220621	0.490792	-0.605029	0.0371255
110259440	blue	-0.303629	0.337343	-0.154676	0.631235	0.726769	0.00741629	0.239265	0.453876	-0.206633	0.519349	0.551513	0.0630491	-0.318876	0.312382	-0.232637	0.466847
110259478	red	0.484377	0.110531	0.859471	0.000339272	-0.494779	0.101976	-0.377435	0.226455	0.0432554	0.893816	-0.586767	0.0449024	0.0798625	0.805125	0.506904	0.0925771	ENSSSCG00000036626
110259512	blue	-0.523672	0.0805667	-0.498656	0.0989048	0.709156	0.00980807	0.569505	0.0532506	0.106083	0.742815	0.728975	0.00715088	-0.115774	0.720119	-0.613201	0.0339774
110259515	blue	-0.670868	0.0169349	-0.555687	0.0606726	0.849565	0.00046868	0.488624	0.106983	0.0189581	0.953368	0.774569	0.00309584	-0.150314	0.641006	-0.624255	0.0300301
110259516	blue	-0.41004	0.185551	-0.0544266	0.866587	0.845812	0.000526628	0.584318	0.046026	-0.227024	0.477964	0.714672	0.00900486	-0.421276	0.172603	-0.293396	0.35468
110259781	black	0.892286	9.50633e-05	0.854274	0.00040312	-0.426613	0.166657	-0.316192	0.3167	-0.109108	0.735709	-0.576939	0.0495324	-0.133818	0.678419	0.710757	0.00956961	ENSSSCG00000042105	SMIM33
110260119	red	-0.617289	0.0324768	-0.661117	0.0192362	0.565238	0.0554707	0.482049	0.112509	0.373939	0.231137	0.57126	0.0523558	0.148627	0.644799	-0.719887	0.00829174
110260316	red	0.694143	0.0122643	0.898156	7.25668e-05	-0.427602	0.165569	-0.330549	0.293988	0.0505635	0.87599	-0.642606	0.0242219	0.129114	0.689216	0.513492	0.0877234	ENSSSCG00000036622
110260348	red	0.705547	0.0103616	0.785878	0.00244309	-0.114882	0.722198	-0.252536	0.428428	-0.208381	0.515741	-0.266232	0.40292	-0.373885	0.231209	0.640117	0.0249574
110260400	red	0.760954	0.0040487	0.756398	0.00441258	-0.466296	0.126507	-0.435687	0.156847	-0.259123	0.416063	-0.527776	0.0777976	-0.320708	0.309455	0.848484	0.000484844
110260568	red	0.535149	0.0729873	0.904652	5.27851e-05	-0.373509	0.231716	-0.167839	0.602084	-0.114665	0.722705	-0.431263	0.161582	-0.202972	0.526939	0.634235	0.0267596
110260589	red	0.78184	0.0026627	0.817062	0.00117637	-0.207752	0.517038	-0.160699	0.617834	-0.369166	0.237621	-0.344844	0.272313	-0.391209	0.208569	0.736053	0.00634732
110260676	blue	-0.455064	0.137153	-0.257606	0.418895	0.682681	0.0144257	0.428083	0.165042	-0.00603139	0.985158	0.549007	0.0645065	-0.136943	0.671278	-0.412064	0.183176	ENSSSCG00000032840
110260678	blue	-0.499105	0.0985529	-0.330515	0.294039	0.731392	0.00686837	0.406356	0.189923	-0.076133	0.814082	0.611581	0.0345859	-0.175092	0.586244	-0.436489	0.155998	ENSSSCG00000000327
110260983	red	-0.571935	0.0520142	-0.551919	0.0628153	0.244106	0.444511	0.456585	0.135678	0.183022	0.569113	0.390723	0.209184	0.301545	0.340836	-0.692269	0.0126001
110260994	greenyellow	-0.427928	0.165212	-0.348792	0.266494	0.474457	0.119121	0.934219	8.68034e-06	-0.163603	0.611411	0.653056	0.0213048	-0.399379	0.198378	-0.253676	0.426275	ENSSSCG00000024568
110261008	black	0.825839	0.00093453	0.389239	0.211073	-0.348137	0.267455	-0.273432	0.389824	0.0378835	0.906949	-0.446301	0.145849	-0.0594261	0.854443	0.505727	0.093463	ENSSSCG00000035706
110261043	black	0.796817	0.00191716	0.33655	0.284774	-0.49215	0.104096	-0.313667	0.320793	0.365513	0.242654	-0.640143	0.0249496	0.309526	0.327565	0.330617	0.293882	ENSSSCG00000038043
110261077	blue	-0.541048	0.0692891	-0.562523	0.0569163	0.86876	0.000244983	0.397256	0.200997	0.0290647	0.928554	0.795344	0.00198241	-0.216319	0.499498	-0.579025	0.0485229
110261122	blue	-0.402931	0.194046	-0.134746	0.676297	0.877864	0.000173762	0.732056	0.00679225	-0.0102524	0.974773	0.757165	0.00434964	-0.291427	0.358069	-0.465737	0.127023
110261221	black	0.931235	1.07806e-05	0.751012	0.00487398	-0.366595	0.241157	-0.299739	0.34388	-0.103965	0.7478	-0.543717	0.0676587	-0.150926	0.639632	0.694643	0.0121757	ENSSSCG00000003825	CYP2J34
110261384	red	0.705411	0.0103829	0.869459	0.000238823	-0.228023	0.475976	-0.281722	0.375022	-0.272124	0.392188	-0.396436	0.202014	-0.323554	0.304936	0.71999	0.00827804
110261595	red	0.610239	0.0350957	0.304685	0.335582	-0.451668	0.140482	-0.51749	0.0848637	0.666203	0.018009	-0.620004	0.0315067	0.454119	0.138074	0.165885	0.606379	ENSSSCG00000043140
110261744	blue	-0.392901	0.206432	-0.109479	0.734839	0.7965	0.00193108	0.409764	0.185876	0.0863352	0.789632	0.606795	0.0364282	-0.190632	0.552868	-0.416163	0.178422
396711	blue	-0.396906	0.20143	-0.177145	0.581789	0.897743	7.39985e-05	0.692086	0.0126332	-0.33677	0.284439	0.783523	0.00256943	-0.448705	0.14343	-0.334818	0.287415	ENSSSCG00000018007	MYH3
396866	red	0.361555	0.24818	0.754636	0.00455967	-0.451878	0.140275	-0.335105	0.286977	-0.272398	0.391692	-0.439153	0.1532	-0.169553	0.598326	0.608706	0.0356844	ENSSSCG00000028871	CSTA
396866	red	0.361555	0.24818	0.754636	0.00455967	-0.451878	0.140275	-0.335105	0.286977	-0.272398	0.391692	-0.439153	0.1532	-0.169553	0.598326	0.608706	0.0356844	ENSSSCG00000028871	CSTA
396867	blue	-0.182519	0.570195	-0.106798	0.741132	-0.497952	0.099458	-0.453918	0.138271	-0.0832203	0.797079	-0.363489	0.245471	0.237384	0.457538	0.126104	0.696152	ENSSSCG00000028871	CSTA
396867	blue	-0.182519	0.570195	-0.106798	0.741132	-0.497952	0.099458	-0.453918	0.138271	-0.0832203	0.797079	-0.363489	0.245471	0.237384	0.457538	0.126104	0.696152	ENSSSCG00000028871	CSTA
733579	red	0.620073	0.0314824	0.966687	3.05537e-07	-0.370242	0.236149	-0.311021	0.325112	-0.324386	0.303622	-0.477314	0.116604	-0.266523	0.402387	0.743836	0.00554419	ENSSSCG00000014670	TRIM22
780435	red	0.719333	0.00836537	0.631985	0.0274732	-0.294733	0.352389	-0.40502	0.191526	-0.234102	0.463964	-0.350199	0.264437	-0.34321	0.274743	0.69341	0.0123949
100519879	black	0.894135	8.74602e-05	0.672929	0.0164756	-0.346266	0.270209	-0.338076	0.282457	-0.0108416	0.973324	-0.569564	0.0532203	0.0797741	0.805337	0.48979	0.106023	ENSSSCG00000004503	LOXHD1
100154899	blue	-0.558407	0.0591582	-0.55632	0.060318	0.683833	0.0141966	0.460095	0.132315	0.195522	0.542531	0.746888	0.00525122	-0.185234	0.564372	-0.561654	0.0573847	ENSSSCG00000001914	LOXL1
100038017	blue	-0.449521	0.142614	-0.329795	0.295157	0.862653	0.000304267	0.404401	0.192271	-0.207341	0.517885	0.720312	0.00823547	-0.343697	0.274017	-0.376615	0.227548	ENSSSCG00000012445	LPAR4
102161415	red	0.469217	0.12383	0.905765	4.98714e-05	-0.223187	0.485634	-0.134994	0.67573	-0.0892857	0.782592	-0.350456	0.264063	-0.134061	0.677864	0.484517	0.110414	ENSSSCG00000000699	LPAR5
102165492	red	0.661388	0.0191693	0.854192	0.000404194	-0.34424	0.273209	-0.178834	0.578136	-0.0651304	0.840621	-0.517473	0.0848755	-0.0504764	0.876202	0.567949	0.0540525	ENSSSCG00000021176	LPXN
100526023	blue	-0.364275	0.244374	-0.141941	0.659908	0.746646	0.00527395	0.719417	0.00835418	-0.148778	0.64446	0.635936	0.0262292	-0.262954	0.408954	-0.372982	0.232428	ENSSSCG00000016542
100155928	blue	-0.381808	0.22068	-0.270611	0.394929	0.920453	2.19234e-05	0.437386	0.155053	-0.101962	0.752524	0.789802	0.00224318	-0.428997	0.164043	-0.360805	0.249234	ENSSSCG00000000455	LRIG3
100153355	red	0.340127	0.27936	0.770799	0.00334048	-0.467578	0.125327	-0.037485	0.907924	-0.0898793	0.781178	-0.449662	0.142473	-0.0444416	0.89092	0.494104	0.102518	ENSSSCG00000004101	LRP11
100518293	blue	-0.225762	0.48048	-0.132406	0.681654	0.834649	0.000732295	0.576498	0.0497479	-0.252263	0.428945	0.702263	0.0108852	-0.435373	0.15718	-0.26689	0.401713	ENSSSCG00000013248	LRP4
100737774	blue	-0.635872	0.0262488	-0.488995	0.106677	0.92974	1.19744e-05	0.588561	0.0440916	-0.137701	0.66955	0.883976	0.000135865	-0.380796	0.222009	-0.50318	0.0953994	ENSSSCG00000036452	LRRC17
100625893	blue	-0.700007	0.0112562	-0.715661	0.00886624	0.767676	0.00355401	0.332382	0.291155	0.249742	0.433727	0.761577	0.00400079	-0.0424517	0.89578	-0.719125	0.00839312	ENSSSCG00000024714	LRRC34
100154470	blue	-0.354317	0.258472	-0.292549	0.356137	0.74863	0.00508926	0.19012	0.553955	-0.356754	0.25498	0.662599	0.0188725	-0.509047	0.0909787	-0.153551	0.63375	ENSSSCG00000004976	LRRC49
106509370	blue	-0.342363	0.276006	-0.0973774	0.763364	0.780793	0.00272205	0.378537	0.224992	-0.151424	0.638516	0.623602	0.0302534	-0.373544	0.231669	-0.250058	0.433125	ENSSSCG00000013286	LRRC4C
100522021	blue	-0.373249	0.232068	-0.201662	0.529665	0.767534	0.00356396	0.500884	0.0971681	-0.111972	0.728998	0.650804	0.0219104	-0.282597	0.373476	-0.368207	0.238936	ENSSSCG00000008832	LRRC66
100516204	blue	-0.66953	0.0172381	-0.463224	0.129363	0.874214	0.000200039	0.500327	0.0975999	0.0309728	0.923875	0.865483	0.000275546	-0.361004	0.248955	-0.50448	0.0944081	ENSSSCG00000003793	LRRC7
100628126	blue	-0.497276	0.0999913	-0.451375	0.140772	0.93705	7.0003e-06	0.558356	0.059186	-0.143499	0.656376	0.819404	0.0011076	-0.34823	0.267319	-0.471175	0.122056	ENSSSCG00000000934	LRRIQ1
100520161	blue	-0.499233	0.0984528	-0.44157	0.150688	0.812276	0.00132711	0.377106	0.226893	-0.148368	0.645382	0.76162	0.00399753	-0.393606	0.205547	-0.368014	0.239201	ENSSSCG00000016652	LRRN3
110259215	red	0.792459	0.00211509	0.898329	7.1977e-05	-0.414772	0.180027	-0.243667	0.445357	0.0478112	0.882697	-0.562508	0.0569246	-0.0138684	0.96588	0.576376	0.0498073	ENSSSCG00000031487	LSP1
407742	red	0.349372	0.265645	0.865029	0.000280009	-0.207978	0.516572	-0.109681	0.734365	-0.12583	0.696785	-0.314127	0.320044	-0.0956657	0.767422	0.409793	0.185842	ENSSSCG00000001403	LTA
100155581	red	0.511449	0.08921	0.912679	3.44795e-05	-0.262397	0.409985	-0.0780969	0.809363	-0.141003	0.662036	-0.392295	0.207197	-0.109757	0.734187	0.502052	0.0962659
100156094	red	0.671568	0.0167779	0.937413	6.80483e-06	-0.394993	0.20381	-0.179646	0.576382	-0.285841	0.367776	-0.490205	0.105682	-0.218351	0.495379	0.708556	0.00989854	ENSSSCG00000020941	LTB4R2
100152607	blue	-0.453914	0.138274	-0.453007	0.139164	0.697359	0.0117034	0.743132	0.00561358	0.0973418	0.763449	0.784864	0.00249691	-0.305827	0.333681	-0.479037	0.115103	ENSSSCG00000000916	LUM
100520176	blue	-0.418267	0.176013	-0.233313	0.465514	0.780561	0.00273534	0.497074	0.100151	-0.159108	0.621365	0.676298	0.0157447	-0.339855	0.279771	-0.336443	0.284936	ENSSSCG00000013341	LUZP2
397612	black	0.897642	7.43515e-05	0.437979	0.154429	-0.523878	0.0804262	-0.434412	0.158202	0.18297	0.569225	-0.665869	0.0180878	0.204184	0.52442	0.461685	0.13081	ENSSSCG00000000636
100623615	red	0.78453	0.00251481	0.87034	0.00023123	-0.36986	0.236671	-0.324479	0.303476	-0.340542	0.278737	-0.479139	0.115014	-0.325791	0.301411	0.804929	0.00158684	ENSSSCG00000037524	LY6D
110260192	red	0.628545	0.028591	0.956442	1.14756e-06	-0.444396	0.147786	-0.357827	0.253451	-0.143171	0.657118	-0.543491	0.0677956	-0.123365	0.702482	0.666857	0.0178556	ENSSSCG00000040535
595126	red	0.540548	0.0695974	0.904945	5.20056e-05	-0.205687	0.521305	-0.268769	0.398281	-0.174641	0.587224	-0.411454	0.18389	-0.0928875	0.774019	0.504341	0.0945134	ENSSSCG00000021956	LY75
396639	red	0.751534	0.00482767	0.922578	1.92178e-05	-0.335714	0.286046	-0.408803	0.187012	-0.18212	0.571053	-0.555048	0.0610325	-0.0896472	0.781731	0.644695	0.0236168	ENSSSCG00000032355	LY86
100155269	red	0.817044	0.00117692	0.891963	9.64435e-05	-0.396226	0.202275	-0.260017	0.414398	-0.184283	0.566408	-0.581809	0.0471981	-0.0927141	0.774431	0.674523	0.0161268	ENSSSCG00000006375	LY9
100125555	blue	0.677699	0.0154478	0.770928	0.00333187	-0.700973	0.0110962	-0.329069	0.296285	-0.0879837	0.785697	-0.734367	0.00653225	0.107744	0.73891	0.626623	0.0292294	ENSSSCG00000006175	LY96
100151939	blue	-0.357262	0.254256	-0.290193	0.360201	0.505934	0.0933071	0.0686856	0.832028	-0.192143	0.549665	0.468805	0.124205	-0.290533	0.359613	-0.178272	0.579351	ENSSSCG00000035102	LYPD1
100521871	blue	-0.0917234	0.776787	-0.0828319	0.798009	0.796869	0.00191492	0.281443	0.375515	-0.226914	0.478184	0.595345	0.0411188	-0.475297	0.118377	-0.120048	0.710173
100155966	red	0.798942	0.001826	0.900005	6.64268e-05	-0.496363	0.100714	-0.387305	0.213548	-0.278419	0.380884	-0.589565	0.0436422	-0.255327	0.423168	0.844892	0.000541655	ENSSSCG00000004629	LYSMD2
100518008	red	0.429031	0.164006	0.912399	3.50186e-05	-0.266033	0.403285	-0.164785	0.608802	-0.233113	0.465909	-0.35729	0.254215	-0.191784	0.550425	0.549075	0.0644668	ENSSSCG00000008263	M1AP
100519500	black	0.915666	2.91217e-05	0.686309	0.0137134	-0.630338	0.0280043	-0.454885	0.137327	-0.124249	0.700437	-0.672712	0.0165235	-0.187661	0.559186	0.860374	0.000329039	ENSSSCG00000009022	MAB21L2
492312	blue	-0.299898	0.34361	-0.0547104	0.865897	0.661369	0.019174	0.799433	0.00180539	-0.191303	0.551443	0.690368	0.0129476	-0.492622	0.103713	-0.197746	0.537855	ENSSSCG00000039500	MADCAM1
100516913	black	0.660818	0.0193102	0.343308	0.274596	-0.523721	0.0805333	-0.398	0.200077	0.438091	0.154311	-0.664602	0.018389	0.535233	0.0729341	0.129369	0.688629	ENSSSCG00000002887	MAG
100154924	blue	-0.39598	0.202581	-0.304685	0.335581	0.929781	1.194e-05	0.62809	0.0287412	-0.103002	0.750071	0.800135	0.00177626	-0.388761	0.211683	-0.411374	0.183983	ENSSSCG00000004835	MAGEL2
100515047	blue	-0.355826	0.256306	-0.207181	0.518216	0.905213	5.13001e-05	0.453106	0.139066	-0.129976	0.687233	0.762302	0.00394559	-0.357163	0.254396	-0.405139	0.191383	ENSSSCG00000031780	MAGI2
100520470	blue	-0.354377	0.258386	-0.260037	0.414362	0.905381	5.08614e-05	0.660641	0.019354	-0.149058	0.643829	0.795824	0.00196098	-0.392378	0.207091	-0.403445	0.193424	ENSSSCG00000004705	MAP1A
100153306	blue	-0.318394	0.313155	-0.151797	0.637679	0.799315	0.00181032	0.869041	0.000242491	-0.133155	0.679938	0.711628	0.00944175	-0.327787	0.298284	-0.383841	0.218026	ENSSSCG00000016151	MAP2
100739216	blue	-0.510937	0.0895851	-0.569856	0.0530708	0.882811	0.000142531	0.512801	0.0882243	-0.138355	0.668059	0.897269	7.56663e-05	-0.477946	0.116052	-0.419324	0.17481	ENSSSCG00000020735	MAP3K15
100516374	red	0.782446	0.00262885	0.951503	1.94709e-06	-0.330781	0.293628	-0.288539	0.363072	-0.163902	0.61075	-0.533224	0.0742234	-0.112189	0.72849	0.645413	0.0234115	ENSSSCG00000002962	MAP4K1
106506409	greenyellow	-0.385064	0.216439	-0.432277	0.16049	0.815057	0.00123783	0.789575	0.00225436	-0.150735	0.640061	0.790246	0.00222139	-0.331189	0.292997	-0.459057	0.133305	ENSSSCG00000032328	MAP6D1
110260605	greenyellow	-0.297211	0.348163	-0.320569	0.309676	0.723133	0.0078697	0.823667	0.000990429	0.068058	0.833544	0.697204	0.0117299	-0.138155	0.668514	-0.559049	0.0588043	ENSSSCG00000033171	MAPK11
110260602	red	0.696621	0.0118304	0.92674	1.46823e-05	-0.233488	0.46517	-0.222102	0.487812	-0.25617	0.421585	-0.440791	0.151494	-0.168028	0.601669	0.608819	0.0356406	ENSSSCG00000031660	MAPK8IP2
100152125	black	0.966736	3.03329e-07	0.722213	0.00798766	-0.610833	0.0348692	-0.543849	0.0675788	-0.126316	0.695663	-0.722372	0.00796718	-0.093938	0.771523	0.81631	0.00119915	ENSSSCG00000011806	MASP1
100302537	blue	0.496096	0.100926	0.284766	0.36966	-0.64336	0.0240021	-0.356859	0.254829	0.295496	0.351084	-0.712495	0.00931581	0.521744	0.0818909	0.190751	0.552615	ENSSSCG00000003410	MASP2
100155607	blue	-0.279418	0.379106	-0.111377	0.730391	0.88539	0.000128101	0.547909	0.0651519	-0.152956	0.635082	0.733338	0.00664714	-0.444461	0.147719	-0.288877	0.362484	ENSSSCG00000006082	MATN2
100510939	blue	-0.639759	0.0250644	-0.32552	0.301836	0.740324	0.0058965	0.874214	0.000200042	-0.082547	0.798691	0.833874	0.000748591	-0.380689	0.22215	-0.453185	0.138988	ENSSSCG00000007391	MATN4
100516408	red	0.67582	0.0158469	0.952194	1.81442e-06	-0.254887	0.423994	-0.263844	0.407311	-0.333577	0.289317	-0.395407	0.203294	-0.35294	0.260459	0.748347	0.00511527	ENSSSCG00000021383	CGAS
100512149	blue	-0.636589	0.0260275	-0.628955	0.0284558	0.88928	0.000108519	0.533937	0.0737634	0.00621446	0.984707	0.83448	0.000735835	-0.14791	0.646414	-0.68657	0.0136632	ENSSSCG00000012676	MBNL3
397295	blue	0.455687	0.136548	0.384127	0.217654	-0.8387	0.000651549	-0.673638	0.0163197	0.409687	0.185967	-0.897686	7.41968e-05	0.703014	0.0107638	0.194672	0.54432	ENSSSCG00000000074	MCHR1
100522480	red	0.300896	0.341928	0.845931	0.000524706	-0.225831	0.480342	-0.0811115	0.80213	-0.133837	0.678377	-0.290425	0.3598	-0.156863	0.626358	0.447288	0.144853	ENSSSCG00000025286	MCTP1
100621082	blue	-0.54538	0.0666565	-0.400395	0.197134	0.945099	3.58076e-06	0.625464	0.0296194	-0.197889	0.537555	0.886888	0.000120256	-0.447722	0.144416	-0.439166	0.153186	ENSSSCG00000005002	MDGA2
397538	black	0.838029	0.00066443	0.484708	0.110252	-0.199743	0.533673	-0.269214	0.39747	0.151221	0.638971	-0.436081	0.15643	0.089018	0.78323	0.347063	0.269035	ENSSSCG00000004454	ME1
100157028	greenyellow	-0.392001	0.207567	-0.257772	0.418584	0.837305	0.000678535	0.926183	1.52352e-05	-0.178286	0.579321	0.820911	0.00106504	-0.457209	0.135076	-0.363702	0.245174	ENSSSCG00000005506	MEGF9
100526161	red	0.701274	0.0110467	0.811458	0.00135429	-0.339594	0.280163	-0.405907	0.190461	0.140513	0.66315	-0.516105	0.0858466	0.0796646	0.8056	0.436441	0.156049	ENSSSCG00000007717	METTL27
100155949	blue	-0.503984	0.0947854	-0.396536	0.20189	0.851697	0.000438053	0.809448	0.00142287	0.169587	0.598253	0.835662	0.000711411	-0.237278	0.457746	-0.598385	0.0398339	ENSSSCG00000006497	MEX3A
100523794	blue	-0.52241	0.0814319	-0.321395	0.30836	0.805092	0.00158068	0.310869	0.325361	0.123358	0.7025	0.735008	0.00646152	-0.222441	0.48713	-0.512567	0.0883946	ENSSSCG00000003479	MFAP2
100623494	blue	-0.36181	0.247821	-0.176125	0.584002	0.83202	0.000788706	0.625185	0.0297138	-0.1094	0.735024	0.649991	0.0221322	-0.171128	0.594881	-0.478863	0.115253	ENSSSCG00000016487	MGAM2
100359351	red	0.603696	0.0376581	0.923894	1.76781e-05	-0.348638	0.266721	-0.29958	0.344148	-0.0774625	0.810887	-0.458093	0.134227	-0.161418	0.616241	0.619511	0.0316814	ENSSSCG00000009062	MGARP
414851	blue	-0.497414	0.0998818	-0.339897	0.279707	0.792044	0.00213472	0.238375	0.455606	0.033136	0.918574	0.681962	0.0145701	-0.242508	0.447591	-0.439454	0.152886	ENSSSCG00000032321	MGAT4C
100620286	red	0.521125	0.0823189	0.832087	0.000787212	-0.37978	0.223347	-0.273919	0.388946	-0.146189	0.650295	-0.409329	0.18639	-0.230782	0.470508	0.64011	0.0249593	ENSSSCG00000029783	MKX
100511536	red	0.649029	0.0223967	0.955312	1.30189e-06	-0.305569	0.334109	-0.225767	0.48047	-0.079228	0.806647	-0.50562	0.093544	-0.0499833	0.877403	0.555603	0.0607198	ENSSSCG00000011723	MME
397320	grey	-0.0278108	0.93163	-0.228525	0.474979	-0.239162	0.454076	-0.261398	0.411835	0.949238	2.43701e-06	-0.296711	0.349013	0.745383	0.00539416	-0.448673	0.143462	ENSSSCG00000014985	MMP3
397320	grey	-0.0278108	0.93163	-0.228525	0.474979	-0.239162	0.454076	-0.261398	0.411835	0.949238	2.43701e-06	-0.296711	0.349013	0.745383	0.00539416	-0.448673	0.143462	ENSSSCG00000014985	MMP3
100101475	red	0.630427	0.0279754	0.94646	3.1658e-06	-0.288316	0.363458	-0.255181	0.423441	-0.358046	0.253138	-0.395214	0.203534	-0.384943	0.216595	0.780157	0.00275856	ENSSSCG00000014987	MMP12
100153257	blue	-0.526193	0.0788578	-0.290621	0.359461	0.976121	5.87407e-08	0.674088	0.0162214	-0.156889	0.6263	0.886263	0.00012348	-0.455299	0.136924	-0.430964	0.161906	ENSSSCG00000006132	MMP16
100154230	red	0.661778	0.0190732	0.959172	8.34218e-07	-0.268241	0.399244	-0.138458	0.667824	-0.152942	0.635114	-0.409996	0.185603	-0.185751	0.563266	0.595746	0.0409473	ENSSSCG00000024236	MMP17
396769	blue	0.0107086	0.973651	-0.113844	0.724623	-0.614018	0.0336736	-0.486191	0.109007	0.589438	0.0436989	-0.56044	0.0580435	0.736645	0.00628331	-0.176206	0.583826	ENSSSCG00000014985	MMP3
396769	blue	0.0107086	0.973651	-0.113844	0.724623	-0.614018	0.0336736	-0.486191	0.109007	0.589438	0.0436989	-0.56044	0.0580435	0.736645	0.00628331	-0.176206	0.583826	ENSSSCG00000014985	MMP3
100523811	greenyellow	-0.417446	0.176951	-0.331009	0.293275	0.44845	0.143685	0.940865	5.15436e-06	-0.0973899	0.763335	0.635058	0.0265019	-0.339164	0.280813	-0.295895	0.350404	ENSSSCG00000029675	MMP8
654325	greenyellow	-0.379137	0.224197	-0.25131	0.430749	0.411105	0.184298	0.896098	7.99158e-05	-0.260542	0.413423	0.620788	0.0312305	-0.49593	0.101058	-0.124858	0.69903	ENSSSCG00000007436	MMP9
100516148	blue	-0.367589	0.239786	-0.125224	0.698185	0.931425	1.06364e-05	0.689022	0.013198	-0.117625	0.715805	0.780764	0.0027237	-0.396472	0.20197	-0.384293	0.217439	ENSSSCG00000038811	MOB3B
100513379	red	0.574885	0.0505407	0.95664	1.12213e-06	-0.311487	0.324349	-0.28807	0.363886	-0.317753	0.314185	-0.424674	0.168802	-0.295588	0.350928	0.720261	0.00824219	ENSSSCG00000012055	MORC3
100627548	blue	-0.61903	0.0318525	-0.444179	0.148007	0.853546	0.000412757	0.459281	0.13309	-0.140435	0.663325	0.79392	0.00204707	-0.242538	0.447534	-0.551382	0.0631247	ENSSSCG00000036091	MORC4
100516953	black	0.874323	0.000199218	0.772519	0.00322712	-0.677137	0.0155664	-0.485898	0.109252	0.02653	0.934773	-0.842316	0.000585474	0.243833	0.445035	0.598482	0.0397931
100515427	blue	-0.501003	0.0970759	-0.378067	0.225616	0.939114	5.94626e-06	0.494699	0.102041	-0.241585	0.449376	0.856624	0.000373183	-0.473841	0.119668	-0.382783	0.219405	ENSSSCG00000013327	MPPED2
100622474	blue	-0.449549	0.142585	-0.423977	0.169577	0.689014	0.0131994	0.454633	0.137572	0.0605732	0.85166	0.737956	0.00614335	-0.284588	0.369973	-0.453369	0.138808	ENSSSCG00000032056
100153273	blue	-0.347191	0.268845	-0.128953	0.689587	0.909382	4.12655e-05	0.691069	0.0128187	-0.151119	0.6392	0.786382	0.00241665	-0.439434	0.152906	-0.346949	0.269202	ENSSSCG00000006352	MPZ
397417	black	0.796402	0.0019354	0.424476	0.169021	-0.28341	0.372043	-0.220033	0.491979	0.0597191	0.853732	-0.445336	0.146828	0.0823424	0.799181	0.362994	0.246163	ENSSSCG00000023684	MT1A
397417	black	0.796402	0.0019354	0.424476	0.169021	-0.28341	0.372043	-0.220033	0.491979	0.0597191	0.853732	-0.445336	0.146828	0.0823424	0.799181	0.362994	0.246163	ENSSSCG00000023684	MT1A
100037920	blue	0.2519	0.429632	0.216075	0.499994	-0.5592	0.0587215	-0.466744	0.126094	0.0985882	0.760497	-0.517045	0.0851789	0.405341	0.19114	0.111704	0.729627	ENSSSCG00000024911
396827	black	0.719392	0.00835754	0.12047	0.709194	-0.466815	0.126029	-0.240669	0.45115	0.222853	0.486304	-0.503205	0.0953801	0.129131	0.689178	0.374075	0.230954	ENSSSCG00000030300
100153767	blue	-0.504945	0.0940551	-0.396893	0.201447	0.904787	5.24251e-05	0.779029	0.0028243	-0.0466079	0.885632	0.907235	4.62181e-05	-0.494932	0.101854	-0.412303	0.182896	ENSSSCG00000006664	MTMR11
100516469	blue	-0.300999	0.341756	-0.301901	0.340239	0.858365	0.000352157	0.591284	0.0428804	-0.339661	0.280062	0.758869	0.00421233	-0.540494	0.0696308	-0.218375	0.49533	ENSSSCG00000036785	MTMR7
106509958	blue	-0.279266	0.379375	-0.16592	0.606302	0.82225	0.00102827	0.614478	0.0335034	-0.153385	0.634121	0.66161	0.0191147	-0.272636	0.391262	-0.388974	0.211411	ENSSSCG00000005975	MTSS1
100134954	red	0.844537	0.000547522	0.858504	0.000350515	-0.663144	0.0187399	-0.531137	0.0755791	0.0138658	0.965886	-0.804468	0.00160436	0.154862	0.63082	0.649606	0.0222379
100739251	blue	-0.57382	0.0510692	-0.392704	0.206681	0.976366	5.58184e-08	0.696641	0.0118269	-0.11476	0.722484	0.938524	6.23358e-06	-0.457913	0.1344	-0.480612	0.113742	ENSSSCG00000012548	PWWP3B
100515121	blue	-0.219845	0.492358	-0.0419221	0.897074	0.74147	0.00577977	0.831026	0.000810867	-0.219359	0.49334	0.675603	0.0158935	-0.482313	0.112284	-0.19329	0.547237	ENSSSCG00000005456	MUSK
397128	red	0.624354	0.0299963	0.952633	1.734e-06	-0.320194	0.310274	-0.287478	0.364918	-0.337014	0.284068	-0.433853	0.158799	-0.307038	0.331671	0.740892	0.00583845	ENSSSCG00000012077	MX1
396893	red	0.611894	0.0344678	0.950496	2.15408e-06	-0.238887	0.454609	-0.223464	0.485078	-0.326551	0.300218	-0.37676	0.227355	-0.319237	0.311804	0.695997	0.0119385
100152439	greenyellow	-0.54231	0.0685147	-0.654784	0.0208482	0.736885	0.00625759	0.834099	0.000743834	-0.00940245	0.976864	0.841636	0.000597483	-0.251649	0.430106	-0.589987	0.0434545	ENSSSCG00000004167	MYB
100157465	blue	-0.556507	0.0602132	-0.466152	0.12664	0.504552	0.0943534	0.755656	0.00447408	0.015551	0.961742	0.643207	0.0240465	-0.133435	0.679297	-0.509773	0.090442	ENSSSCG00000006834	MYBPHL
100518432	black	0.822367	0.00102511	0.509085	0.0909507	-0.648602	0.0225147	-0.43298	0.159734	0.269898	0.396224	-0.782514	0.00262506	0.424907	0.168542	0.357606	0.253764	ENSSSCG00000039761	MYCL
396860	blue	-0.459315	0.133058	-0.358002	0.253201	0.760423	0.0040899	0.193404	0.546997	-0.227014	0.477983	0.664644	0.0183789	-0.383802	0.218077	-0.280842	0.376578	ENSSSCG00000002029	MYH7
396860	blue	-0.459315	0.133058	-0.358002	0.253201	0.760423	0.0040899	0.193404	0.546997	-0.227014	0.477983	0.664644	0.0183789	-0.383802	0.218077	-0.280842	0.376578	ENSSSCG00000002029	MYH7
102161679	red	0.666673	0.0178986	0.852982	0.000420353	-0.165423	0.607397	-0.0628342	0.84618	-0.0407471	0.899946	-0.401158	0.196201	-0.0183917	0.95476	0.41955	0.174553	ENSSSCG00000009543
100154025	blue	0.168073	0.601572	0.177594	0.580818	-0.723888	0.00777381	-0.406929	0.18924	0.0829107	0.79782	-0.691333	0.0127703	0.584893	0.0457608	0.106441	0.741973	ENSSSCG00000009957	MYO18B
100514070	blue	-0.554486	0.0613497	-0.592645	0.0422841	0.653862	0.0210909	0.389802	0.210355	0.100515	0.75594	0.708639	0.00988595	-0.121518	0.706761	-0.587121	0.0447417	ENSSSCG00000017682	MYO19
100515334	black	0.881188	0.000152252	0.396902	0.201436	-0.288309	0.363471	-0.385627	0.215711	0.0530037	0.870049	-0.469915	0.123195	-0.0332689	0.918248	0.503184	0.0953961
100521829	blue	-0.413089	0.181979	-0.0397255	0.902443	0.814671	0.00124995	0.529815	0.0764463	-0.202079	0.528798	0.704293	0.0105592	-0.421731	0.172091	-0.282562	0.373537	ENSSSCG00000004511
397373	blue	-0.341936	0.276646	-0.253913	0.425829	0.930751	1.11566e-05	0.608636	0.0357115	-0.0583971	0.85694	0.826433	0.000919679	-0.405231	0.191271	-0.421202	0.172686	ENSSSCG00000014876	MYO7A
100154898	red	0.744695	0.00546051	0.744311	0.00549784	-0.445121	0.147047	-0.352407	0.26123	0.232437	0.467241	-0.653266	0.0212487	0.265846	0.403627	0.38742	0.2134	ENSSSCG00000010476	MYOF
574060	blue	-0.525471	0.0793445	-0.574664	0.0506504	0.886826	0.000120573	0.680967	0.0147716	-0.014459	0.964427	0.872352	0.000214594	-0.381019	0.221716	-0.491333	0.10476	ENSSSCG00000010304	MYOZ1
100522482	red	0.659037	0.0197552	0.949941	2.27546e-06	-0.414178	0.180715	-0.360611	0.249508	-0.0966101	0.765183	-0.560918	0.0577834	-0.0110481	0.972816	0.571966	0.0519987	ENSSSCG00000029239	MZB1
100524386	black	0.742878	0.00563874	0.585127	0.0456528	-0.410747	0.184719	-0.390449	0.209533	0.415788	0.178854	-0.599094	0.0395383	0.169942	0.597475	0.429152	0.163874	ENSSSCG00000014933	NAALAD2
100523729	red	0.644837	0.0235761	0.910732	3.83699e-05	-0.204285	0.52421	-0.154909	0.630716	-0.288885	0.362469	-0.39629	0.202195	-0.198286	0.536722	0.594576	0.0414481	ENSSSCG00000008316	NAGK
100170132	blue	-0.399981	0.197641	-0.209717	0.512991	0.962809	5.26445e-07	0.703192	0.0107351	-0.25537	0.423087	0.857545	0.000361942	-0.498372	0.0991274	-0.359173	0.251541	ENSSSCG00000040403	NANOG
100525581	black	0.961502	6.24227e-07	0.806201	0.00153932	-0.535871	0.0725276	-0.465759	0.127003	-0.10655	0.741715	-0.706563	0.0102034	-0.0525401	0.871177	0.759103	0.00419366	ENSSSCG00000003212	NAPSA
100622883	blue	-0.274934	0.38712	-0.132459	0.681533	0.878935	0.000166588	0.671734	0.0167408	-0.161958	0.615046	0.714493	0.00903015	-0.332573	0.29086	-0.381919	0.220534	ENSSSCG00000029249	NAV3
100515564	blue	-0.408882	0.186919	-0.272575	0.391372	0.952075	1.83673e-06	0.608135	0.0359055	-0.182235	0.570805	0.858882	0.000346081	-0.487533	0.107887	-0.371349	0.234641	ENSSSCG00000015045	NCAM1
100737392	blue	-0.42725	0.165956	-0.310279	0.326327	0.899796	6.7101e-05	0.447439	0.144701	-0.177971	0.580001	0.756744	0.0043841	-0.410012	0.185583	-0.346731	0.269523	ENSSSCG00000012020	NCAM2
110259313	blue	-0.511336	0.0892928	-0.437991	0.154416	0.675656	0.0158821	0.300748	0.342178	-0.321263	0.30857	0.741444	0.00578242	-0.501097	0.0970028	-0.240347	0.451775	ENSSSCG00000032131	NCAN
100141419	red	0.633551	0.0269751	0.807381	0.00149618	-0.586396	0.0450711	-0.478254	0.115783	0.245371	0.442079	-0.765346	0.00371996	0.32658	0.300173	0.438767	0.153603	ENSSSCG00000022675	NCR1
100270822	red	0.712768	0.00927633	0.924864	1.66076e-05	-0.240686	0.451117	-0.0590854	0.855269	-0.112674	0.727357	-0.422249	0.171508	-0.118209	0.714447	0.540458	0.0696526	ENSSSCG00000001407
100738736	blue	-0.33365	0.289205	-0.140178	0.66391	0.790344	0.00221656	0.406975	0.189184	-0.226864	0.478283	0.6171	0.032545	-0.353189	0.260099	-0.263912	0.407187	ENSSSCG00000029260	NDNF
100127357	blue	-0.521425	0.082111	-0.287968	0.364064	0.796854	0.00191556	0.35114	0.263067	-0.131861	0.682904	0.699624	0.0113201	-0.32877	0.29675	-0.370854	0.235316	ENSSSCG00000029656	NDP
100525060	red	0.559633	0.0584843	0.929635	1.20619e-05	-0.074431	0.818176	-0.112157	0.728566	-0.263709	0.407559	-0.247025	0.438909	-0.35553	0.256731	0.602555	0.038118	ENSSSCG00000009115	NDST3
100156288	blue	-0.192845	0.548178	0.105495	0.744197	0.778836	0.00283567	0.44356	0.148641	-0.170908	0.595361	0.634286	0.0267436	-0.51934	0.0835617	-0.114946	0.72205	ENSSSCG00000027621	NDUFA4L2
100737996	blue	-0.678495	0.0152811	-0.536417	0.0721811	0.945378	3.49234e-06	0.58948	0.0436799	0.0057156	0.985935	0.906381	4.83138e-05	-0.338123	0.282386	-0.568258	0.0538926	ENSSSCG00000031424	NECAB1
110260903	blue	-0.618801	0.0319341	-0.561899	0.0572524	0.799968	0.00178316	0.284265	0.370539	-0.128596	0.690408	0.817472	0.00116413	-0.351705	0.262247	-0.465766	0.126996
397247	greenyellow	-0.419208	0.174942	-0.251458	0.430469	0.466197	0.126599	0.893737	8.90552e-05	-0.0829636	0.797694	0.562025	0.0571846	-0.18756	0.559402	-0.374464	0.230429	ENSSSCG00000015125	NECTIN1
100154178	red	0.729477	0.00709149	0.95702	1.07451e-06	-0.237093	0.458107	-0.13639	0.67254	-0.0921462	0.775782	-0.436892	0.155573	-0.155159	0.630158	0.592051	0.0425438	ENSSSCG00000023956	NEDD9
100156492	black	0.74517	0.00541466	0.501207	0.0969179	-0.666714	0.0178891	-0.551491	0.0630617	0.124177	0.700604	-0.657774	0.0200754	0.0911211	0.778221	0.566653	0.0547275	ENSSSCG00000009979	NEFH
100155341	red	0.748365	0.00511363	0.951035	2.04123e-06	-0.256269	0.421398	-0.214744	0.502704	-0.345836	0.270844	-0.436092	0.156418	-0.28919	0.361941	0.725281	0.00759936	ENSSSCG00000001882	NEIL1
100515587	red	0.687684	0.0134503	0.910067	3.9775e-05	-0.126764	0.694629	-0.118295	0.714248	-0.322131	0.307191	-0.305675	0.333933	-0.369335	0.237388	0.675011	0.0160211	ENSSSCG00000016053	NEMP2
100153933	blue	-0.482156	0.112418	-0.333495	0.289444	0.927708	1.3761e-05	0.535644	0.0726721	-0.225873	0.480258	0.857016	0.00036837	-0.497523	0.099796	-0.359493	0.251087	ENSSSCG00000006474	NES
100151779	blue	-0.317283	0.314942	-0.18098	0.573507	0.940258	5.41873e-06	0.65544	0.0206767	-0.219197	0.493667	0.810497	0.00138676	-0.508282	0.0915474	-0.302215	0.339712	ENSSSCG00000012408	NHSL2
100520441	black	0.893802	8.87924e-05	0.818944	0.00112089	-0.583354	0.0464738	-0.472668	0.120715	0.0402371	0.901192	-0.719999	0.00827686	0.010049	0.975273	0.70995	0.00968922	ENSSSCG00000037950	NIPAL1
100513287	red	0.801582	0.00171738	0.916721	2.73949e-05	-0.312855	0.322114	-0.200332	0.532441	-0.191185	0.551694	-0.509686	0.0905059	-0.132944	0.680422	0.64263	0.0242149	ENSSSCG00000003231	NKG7
100135669	red	0.829954	0.000835337	0.802652	0.00167479	-0.170702	0.595812	-0.182304	0.570656	-0.0380728	0.906486	-0.436958	0.155503	-0.059818	0.853492	0.496776	0.100387	ENSSSCG00000007956	NLRC3
100135667	red	0.553937	0.0616611	0.969489	1.97836e-07	-0.286921	0.365888	-0.222633	0.486746	-0.205327	0.522051	-0.415785	0.178858	-0.184813	0.565272	0.600598	0.0389165	ENSSSCG00000039751	NLRC5
100621233	red	0.546553	0.065956	0.944127	3.90284e-06	-0.415193	0.17954	-0.317509	0.314577	-0.361812	0.247819	-0.481524	0.112958	-0.257249	0.419562	0.738773	0.00605732	ENSSSCG00000022011	NMI
100511968	blue	-0.394664	0.204221	-0.269562	0.396836	0.894579	8.57067e-05	0.625235	0.0296967	-0.0964676	0.76552	0.751488	0.00483176	-0.217646	0.496805	-0.533842	0.073825	ENSSSCG00000007249	NOL4L
396859	black	0.901916	6.05201e-05	0.768696	0.0034832	-0.411468	0.183873	-0.379011	0.224363	0.113411	0.725633	-0.586589	0.0449835	0.0124078	0.969472	0.574181	0.0508899	ENSSSCG00000017755	NOS2
100521893	blue	-0.43968	0.15265	-0.279314	0.379291	0.898481	7.14576e-05	0.544857	0.0669709	-0.179517	0.576661	0.7288	0.00717171	-0.291042	0.358734	-0.437758	0.154661	ENSSSCG00000008171	NPAS2
397304	greenyellow	-0.428104	0.165018	-0.263161	0.408571	0.622872	0.0305047	0.987387	2.4611e-09	-0.123077	0.703149	0.735055	0.00645633	-0.405099	0.19143	-0.329956	0.294907	ENSSSCG00000016718	NPY
397680	blue	-0.432074	0.160708	-0.311904	0.323666	0.795542	0.00197352	0.220896	0.490238	-0.202576	0.527762	0.648635	0.0225057	-0.325481	0.301898	-0.323154	0.305568	ENSSSCG00000012199	NR0B1
100157120	black	0.690757	0.0128759	0.412216	0.182997	-0.293215	0.354991	-0.236305	0.459647	0.453662	0.138521	-0.436302	0.156196	0.273392	0.389896	0.16291	0.612941	ENSSSCG00000015871	NR4A2
397479	black	0.841795	0.000594646	0.618872	0.0319086	-0.299416	0.344425	-0.342735	0.275452	0.144592	0.653903	-0.509963	0.0903015	-0.00352791	0.991318	0.513491	0.0877242	ENSSSCG00000005385	NR4A3
100520970	red	0.712584	0.00930294	0.863364	0.000296839	-0.167782	0.60221	-0.185849	0.563055	-0.397744	0.200393	-0.308284	0.329611	-0.495257	0.101595	0.803541	0.00164001	ENSSSCG00000015445	NRCAM
102164569	greenyellow	-0.324127	0.30403	-0.142552	0.658522	0.539306	0.0703671	0.956925	1.08632e-06	-0.16926	0.598969	0.626911	0.029133	-0.39409	0.204941	-0.232821	0.466483	ENSSSCG00000015839	NRG1
100620479	red	0.70769	0.0100302	0.94788	2.77442e-06	-0.226478	0.479052	-0.0721556	0.823656	-0.129451	0.688441	-0.409179	0.186567	-0.15656	0.627034	0.565739	0.0552068	ENSSSCG00000023527	NRROS
100620833	blue	-0.544831	0.0669865	-0.416923	0.17755	0.643694	0.0239054	0.262985	0.408896	-0.0856256	0.791327	0.667977	0.0175948	-0.199654	0.533859	-0.468323	0.124645	ENSSSCG00000024496	NSUN7
100154818	blue	-0.684707	0.0140247	-0.611342	0.0346762	0.857037	0.000368113	0.63937	0.0251811	-0.062761	0.846357	0.876438	0.000183683	-0.217498	0.497105	-0.65894	0.0197797	ENSSSCG00000011444	NT5DC2
100521376	blue	-0.563371	0.0564618	-0.590575	0.0431934	0.785916	0.00244107	0.443215	0.148995	-0.0951008	0.768762	0.790706	0.00219894	-0.248804	0.435513	-0.541902	0.0687641	ENSSSCG00000000853	NT5DC3
733599	blue	-0.313393	0.321238	-0.13673	0.671763	0.901092	6.30126e-05	0.51567	0.0861574	-0.0725268	0.822762	0.727202	0.00736364	-0.300829	0.34204	-0.426372	0.166922	ENSSSCG00000017993	NTN1
100625699	red	0.617068	0.0325567	0.939835	5.60946e-06	-0.300753	0.342168	-0.125361	0.697869	-0.0764399	0.813344	-0.412222	0.18299	-0.180794	0.573906	0.593016	0.0421224	ENSSSCG00000038471	NUAK2
100152693	red	0.653302	0.0212393	0.7615	0.00400674	-0.305618	0.334029	-0.0718161	0.824475	-0.175246	0.585909	-0.496054	0.100959	-0.0278549	0.931522	0.523909	0.0804048	ENSSSCG00000032424	NUDT16
100157947	black	0.950534	2.14598e-06	0.858607	0.000349303	-0.546535	0.0659668	-0.474121	0.119419	-0.0975503	0.762955	-0.695802	0.0119726	-0.0882586	0.785041	0.78406	0.00254018	ENSSSCG00000009673	NUGGC
100523516	blue	-0.600103	0.0391204	-0.444912	0.147259	0.891248	9.95522e-05	0.577603	0.0492097	-0.190226	0.553728	0.899464	6.81799e-05	-0.409867	0.185755	-0.489598	0.106181	ENSSSCG00000040715	NXPH2
397570	red	0.479589	0.114624	0.699605	0.0113233	-0.552565	0.0624441	-0.447862	0.144275	-0.531701	0.0752105	-0.51179	0.0889603	-0.324452	0.303518	0.836242	0.000699666		OAS1
595128	red	0.696249	0.0118948	0.919647	2.3025e-05	-0.345417	0.271464	-0.314403	0.319597	-0.395588	0.203069	-0.467981	0.124958	-0.329069	0.296284	0.79705	0.001907	ENSSSCG00000009881	OAS2
595119	red	0.362298	0.247137	0.839892	0.000629172	-0.352905	0.26051	-0.272713	0.391123	-0.381976	0.22046	-0.361804	0.24783	-0.319218	0.311835	0.681022	0.0147605	ENSSSCG00000009921	OASL
397171	blue	0.498386	0.0991165	0.55832	0.0592059	-0.736422	0.00630736	-0.581735	0.0472328	0.0156828	0.961418	-0.680389	0.0148897	0.0453366	0.888735	0.635052	0.0265038
100620523	greenyellow	-0.433618	0.15905	-0.285385	0.368575	0.620833	0.0312148	0.985856	4.35379e-09	-0.081609	0.800938	0.700313	0.0112053	-0.309825	0.327074	-0.390488	0.209483	ENSSSCG00000029715	OLFM1
100156959	blue	-0.573877	0.0510411	-0.49067	0.105301	0.682458	0.0144705	0.455512	0.136718	-0.107807	0.738763	0.717567	0.00860355	-0.29806	0.346721	-0.419507	0.174602	ENSSSCG00000006858	OLFM3
100525125	black	0.719327	0.00836626	0.260564	0.413382	-0.63525	0.0264421	-0.539772	0.0700777	0.127014	0.694052	-0.636529	0.0260459	0.119369	0.71175	0.51716	0.0850972	ENSSSCG00000017751	OMG
100524697	black	-0.785105	0.00248403	-0.620199	0.0314379	0.640163	0.0249435	0.393549	0.205619	0.260221	0.414019	0.675878	0.0158346	-0.0210586	0.948207	-0.654819	0.020839	ENSSSCG00000046906
100738337	blue	-0.470992	0.122221	-0.343297	0.274613	0.932539	9.81852e-06	0.461699	0.130796	-0.19364	0.546498	0.822827	0.00101274	-0.444131	0.148056	-0.378696	0.224781	ENSSSCG00000037534	OPCML
397216	red	0.593239	0.0420259	0.670397	0.0170411	-0.440883	0.151399	-0.442433	0.149798	0.207872	0.516791	-0.685055	0.0139566	0.388899	0.211507	0.296156	0.349958	ENSSSCG00000027401	OPRD1
102158965	blue	-0.375321	0.229279	-0.374804	0.229973	0.821226	0.0010563	0.530143	0.0762306	0.00436957	0.989247	0.678632	0.0152526	-0.247033	0.438894	-0.431599	0.16122	ENSSSCG00000042327	OVOL3
397092	blue	-0.479294	0.11488	-0.42201	0.171777	0.799047	0.00182155	0.480836	0.113549	-0.161927	0.615115	0.738577	0.00607792	-0.29446	0.352856	-0.444117	0.148071	ENSSSCG00000021585	OXTR
396553	black	0.910723	3.83883e-05	0.814652	0.00125054	-0.493692	0.102849	-0.385922	0.215329	0.0748477	0.817173	-0.62852	0.0285991	-0.0149675	0.963177	0.643487	0.0239653	ENSSSCG00000005134	P14ARF
100519563	red	0.814232	0.00126382	0.971729	1.3563e-07	-0.495763	0.101191	-0.391636	0.208029	-0.158197	0.62339	-0.62013	0.0314624	-0.158653	0.622376	0.778782	0.00283882	ENSSSCG00000017868
100157702	red	0.784995	0.0024899	0.953665	1.55588e-06	-0.388455	0.212074	-0.357562	0.253827	-0.137791	0.669344	-0.576711	0.0496435	-0.138536	0.667647	0.715247	0.00892408	ENSSSCG00000012446	P2RY10
100533477	black	0.910524	3.8805e-05	0.782587	0.002621	-0.600006	0.0391606	-0.415118	0.179627	0.0311116	0.923535	-0.703289	0.0107196	-0.0224607	0.944763	0.72575	0.00754135	ENSSSCG00000024072	P2RY11
503659	red	0.380891	0.221884	0.882502	0.000144344	-0.220952	0.490126	-0.18226	0.570751	-0.213144	0.505969	-0.328657	0.296927	-0.180168	0.575256	0.508824	0.0911442	ENSSSCG00000011713	P2RY12
100512849	red	0.541265	0.0691554	0.60916	0.0355093	-0.425211	0.168206	-0.258688	0.416875	0.481368	0.113092	-0.557201	0.0598261	0.473188	0.12025	0.0840129	0.795183	ENSSSCG00000014823	P2RY6
100157037	red	0.728557	0.00720066	0.641462	0.024558	-0.2475	0.438001	-0.297488	0.347692	0.235196	0.461818	-0.523979	0.0803575	0.326201	0.300766	0.197777	0.53779	ENSSSCG00000027053	PACSIN1
100621356	red	0.490678	0.105295	0.924782	1.66965e-05	-0.296304	0.349707	-0.250704	0.431898	-0.195788	0.54197	-0.396213	0.202291	-0.187987	0.558492	0.5842	0.0460808	ENSSSCG00000026478	PADI2
110256835	blue	-0.362621	0.246684	-0.282508	0.373634	0.891069	0.000100342	0.687298	0.0135237	-0.201705	0.529577	0.825818	0.000935063	-0.409424	0.186278	-0.416394	0.178156	ENSSSCG00000036446	PALD1
100523451	red	0.626725	0.0291951	0.819167	0.00111443	-0.523263	0.0808461	-0.310581	0.325832	0.334594	0.287759	-0.675821	0.0158467	0.289653	0.361137	0.386168	0.215012	ENSSSCG00000002341	PAPLN
397219	red	0.721217	0.00811675	0.780333	0.00274846	-0.0661905	0.838057	-0.0808482	0.802761	-0.203763	0.525295	-0.284766	0.36966	-0.303393	0.337738	0.588159	0.0442723	ENSSSCG00000005498	PAPPA
100516730	red	0.69692	0.0117788	0.96764	2.64685e-07	-0.424229	0.169297	-0.209786	0.51285	-0.199689	0.533786	-0.502187	0.0961615	-0.20163	0.529733	0.703817	0.010635
100524437	red	0.524247	0.0801745	0.949381	2.40341e-06	-0.226338	0.47933	-0.177974	0.579995	-0.271722	0.392914	-0.343241	0.274697	-0.287837	0.364291	0.631078	0.0277647	ENSSSCG00000000728	PARP11
100515805	red	0.725514	0.00757045	0.955502	1.27494e-06	-0.356944	0.254709	-0.300229	0.343052	-0.319596	0.31123	-0.494349	0.102322	-0.275895	0.385396	0.770244	0.00337772	ENSSSCG00000016502	PARP12
100153948	red	0.576398	0.0497965	0.966916	2.95284e-07	-0.279662	0.378673	-0.236463	0.459338	-0.254765	0.424223	-0.413469	0.181537	-0.23847	0.455422	0.651939	0.0216036	ENSSSCG00000011874	PARP14
100620838	red	0.671859	0.0167129	0.975257	7.00701e-08	-0.430675	0.162219	-0.343091	0.27492	-0.302492	0.339247	-0.559029	0.0588155	-0.184365	0.566233	0.743394	0.00558769	ENSSSCG00000023033	PARP3
100511108	red	0.587494	0.0445722	0.969505	1.97331e-07	-0.218918	0.494231	-0.138633	0.667426	-0.198055	0.537207	-0.37597	0.22841	-0.238935	0.454518	0.614905	0.0333461	ENSSSCG00000016882	PARP8
100519390	red	0.632864	0.0271929	0.966018	3.37061e-07	-0.351919	0.261936	-0.277309	0.382865	-0.284193	0.370666	-0.466817	0.126027	-0.252602	0.428303	0.719419	0.00835391	ENSSSCG00000027709	PARP9
100624867	blue	-0.38315	0.218926	-0.525389	0.0794004	0.613179	0.0339856	0.391305	0.208447	0.00284237	0.993005	0.650922	0.0218785	-0.217565	0.49697	-0.433356	0.159331	ENSSSCG00000023041
100620123	blue	-0.649469	0.0222755	-0.381003	0.221736	0.949227	2.43952e-06	0.589273	0.0437723	-0.241178	0.450164	0.915987	2.85873e-05	-0.467964	0.124974	-0.448023	0.144113	ENSSSCG00000036125	PCDH10
110262155	blue	-0.369142	0.237653	-0.122402	0.704714	0.84992	0.000463465	0.441519	0.150741	-0.0752075	0.816308	0.671286	0.0168411	-0.322051	0.307318	-0.349235	0.265846	ENSSSCG00000032749	PCDH18
106505308	blue	-0.344278	0.273153	-0.163662	0.611281	0.852375	0.000428639	0.435665	0.156871	-0.229164	0.473711	0.690665	0.0128927	-0.417738	0.176616	-0.272927	0.390736	ENSSSCG00000038842	PCDH9
100524545	blue	-0.54581	0.0663993	-0.617906	0.0322546	0.514572	0.0869447	0.120457	0.709223	0.218934	0.494198	0.484316	0.110583	0.103962	0.747808	-0.588277	0.044219	ENSSSCG00000005785	PCSK6
100620501	red	0.173241	0.590271	0.389206	0.211115	-0.273357	0.38996	-0.243976	0.44476	0.10773	0.738944	-0.429469	0.163528	0.46931	0.123745	-0.0398407	0.902162	ENSSSCG00000025020	PCSK9
100533201	black	0.946824	3.06154e-06	0.681106	0.0147434	-0.65581	0.0205807	-0.426357	0.166938	-0.0259524	0.93619	-0.718264	0.00850891	-0.0588979	0.855724	0.777162	0.00293564	ENSSSCG00000037319	PDCD1
574057	red	0.592625	0.0422928	0.942593	4.45722e-06	-0.437038	0.155419	-0.292099	0.356911	-0.0609465	0.850755	-0.593759	0.0418004	0.0977692	0.762436	0.49599	0.10101	ENSSSCG00000032561	PDCD1LG2
102161696	red	0.315398	0.317985	-0.00216498	0.994672	-0.484193	0.110687	-0.448253	0.143883	0.686389	0.013698	-0.544142	0.0674015	0.480862	0.113527	0.0632805	0.845099	ENSSSCG00000016668	PDE1C
100515267	red	0.515337	0.0863958	0.904833	5.23024e-05	-0.123718	0.701666	-0.136376	0.672572	-0.304427	0.336011	-0.332879	0.290391	-0.214165	0.503883	0.547044	0.0656642	ENSSSCG00000024960	PDGFC
100511410	blue	-0.348087	0.267528	-0.148496	0.645095	0.915462	2.94659e-05	0.54633	0.0660886	-0.222803	0.486403	0.773899	0.00313826	-0.484396	0.110516	-0.289504	0.361396	ENSSSCG00000011521	PDZRN3
654416	blue	-0.390417	0.209573	-0.282644	0.373393	0.92233	1.95182e-05	0.42956	0.163429	-0.243521	0.445638	0.810361	0.0013914	-0.501197	0.0969256	-0.309164	0.328161	ENSSSCG00000036049	PEG10
100522552	blue	-0.539871	0.0700166	-0.343444	0.274394	0.940601	5.26795e-06	0.705297	0.0104008	-0.0981081	0.761634	0.916116	2.83761e-05	-0.462917	0.129651	-0.453199	0.138975	ENSSSCG00000003326	PEG3
100188980	red	0.475996	0.11776	0.931658	1.0461e-05	-0.164745	0.60889	-0.142782	0.658	-0.171522	0.59402	-0.304057	0.336628	-0.219882	0.492284	0.523939	0.0803847	ENSSSCG00000016720	PGAM2
102161608	red	0.524889	0.0797385	0.817667	0.00115832	-0.292606	0.356038	-0.315315	0.318118	-0.186364	0.561955	-0.45863	0.133712	-0.0649048	0.841167	0.523535	0.0806603	ENSSSCG00000021027	PGBD5
100518446	red	0.615188	0.033242	0.935114	8.11788e-06	-0.115868	0.7199	-0.0743458	0.818381	-0.286022	0.367459	-0.299204	0.344784	-0.308861	0.32866	0.608065	0.0359326	ENSSSCG00000009396	PHF11
100626687	blue	-0.668161	0.0175522	-0.463741	0.12888	0.773757	0.00314732	0.460343	0.132079	-0.10353	0.748826	0.776161	0.00299675	-0.218961	0.494143	-0.557199	0.0598273	ENSSSCG00000034765	PIEZO2
100144538	red	0.268148	0.399413	0.626041	0.0294245	-0.418311	0.175963	-0.316481	0.316233	0.260485	0.413529	-0.568741	0.0536432	0.430707	0.162184	0.138034	0.66879	ENSSSCG00000025687
100155147	black	0.863701	0.000293372	0.828982	0.000857993	-0.597672	0.0401326	-0.439308	0.153038	-0.22913	0.473779	-0.710403	0.00962198	-0.156266	0.627687	0.866669	0.000264163	ENSSSCG00000010026	PIK3IP1
100520306	red	0.579713	0.0481931	0.952915	1.68368e-06	-0.399529	0.198195	-0.350539	0.263943	-0.214992	0.502199	-0.495684	0.101254	-0.157606	0.624702	0.65329	0.0212424	ENSSSCG00000000436	PIP4K2C
106508513	red	0.445931	0.146224	0.40787	0.188119	-0.407394	0.188686	-0.220253	0.491535	-0.196608	0.540245	-0.487194	0.108169	0.140899	0.662271	0.346295	0.270166
100520905	blue	-0.310785	0.325497	-0.316798	0.315723	0.912642	3.45516e-05	0.570499	0.0527425	-0.19704	0.539337	0.769439	0.00343222	-0.396599	0.201811	-0.37284	0.23262
100512584	red	0.795936	0.00195599	0.844155	0.000553914	-0.643445	0.0239775	-0.411649	0.183661	0.00446871	0.989003	-0.77386	0.00314078	0.195845	0.541851	0.578015	0.0490097	ENSSSCG00000026914	PLAAT3
100512662	red	0.37544	0.229119	0.877929	0.000173315	-0.351609	0.262387	-0.183506	0.568076	-0.078722	0.807862	-0.416732	0.177769	-0.0822478	0.799408	0.49898	0.0986513	ENSSSCG00000031106	PLA2G2D
100513737	red	0.430159	0.162778	0.914789	3.06222e-05	-0.272198	0.392053	-0.143961	0.655331	-0.275831	0.385511	-0.335783	0.285941	-0.258735	0.416786	0.594518	0.0414729	ENSSSCG00000036504	PLA2G2F
396593	red	0.761012	0.00404422	0.883747	0.000137157	-0.476089	0.117678	-0.453765	0.13842	0.199948	0.533243	-0.699744	0.0112999	0.189841	0.554548	0.509904	0.0903454	ENSSSCG00000001723	PLA2G7
100525175	red	0.521217	0.0822546	0.942297	4.57098e-06	-0.434689	0.157907	-0.332656	0.290734	-0.285939	0.367605	-0.49537	0.101504	-0.202843	0.527208	0.698213	0.0115577	ENSSSCG00000009240
100155282	blue	-0.452452	0.139709	-0.248657	0.435793	0.802694	0.00167311	0.55383	0.0617221	-0.359228	0.251462	0.745755	0.0053586	-0.515706	0.0861318	-0.230049	0.471957	ENSSSCG00000010332	PLAC9
100627163	blue	-0.482559	0.112074	-0.337322	0.2836	0.890396	0.000103359	0.347549	0.268318	-0.200684	0.531707	0.781355	0.00269008	-0.401814	0.195403	-0.379542	0.223662	ENSSSCG00000026718	PLCH1
100518335	red	0.858666	0.00034861	0.772064	0.00325678	-0.178468	0.578927	-0.170438	0.596389	-0.017003	0.958173	-0.426818	0.16643	-0.076324	0.813623	0.503142	0.0954282	ENSSSCG00000022081	PHLDB2
100522405	blue	-0.284967	0.369307	-0.0184572	0.954599	0.764192	0.00380429	0.793325	0.00207455	-0.219897	0.492252	0.689442	0.0131194	-0.516896	0.0852844	-0.172546	0.591785	ENSSSCG00000033993	PLCXD3
100522871	red	0.604963	0.0371515	0.895828	8.09212e-05	-0.272747	0.391061	-0.189655	0.554942	-0.407014	0.189139	-0.355467	0.256821	-0.409176	0.186571	0.764642	0.00377123	ENSSSCG00000003137	PLEKHA4
100512182	blue	-0.534479	0.0734161	-0.644605	0.0236427	0.676146	0.0157772	0.514841	0.0867514	0.101378	0.753903	0.701514	0.0110073	-0.112578	0.727582	-0.588937	0.0439229	ENSSSCG00000015281	PLEKHA6
100522869	red	0.750567	0.00491364	0.964825	3.99743e-07	-0.536343	0.0722279	-0.429522	0.16347	-0.138553	0.667607	-0.669382	0.0172719	-0.0317304	0.922018	0.701112	0.0110733	ENSSSCG00000002852	PLEKHF1
100524497	red	0.711708	0.0094301	0.780704	0.00272716	-0.57738	0.0493179	-0.431511	0.161314	0.232912	0.466305	-0.679153	0.0151442	0.120672	0.708725	0.558482	0.0591169	ENSSSCG00000002782	PLEKHG4
100739230	red	0.576011	0.0499862	0.864453	0.000285749	-0.565894	0.0551249	-0.425439	0.167953	-0.269301	0.397311	-0.600869	0.0388053	-0.0847921	0.793319	0.685661	0.0138387	ENSSSCG00000030505	PLEKHN1
100511492	greenyellow	-0.617345	0.0324567	-0.598059	0.0399701	0.805928	0.00154942	0.87296	0.000209751	-0.0538406	0.868012	0.880463	0.000156753	-0.295415	0.351224	-0.585048	0.0456889	ENSSSCG00000037432	PLPPR3
100158146	blue	-0.578791	0.0486352	-0.580265	0.0479294	0.89646	7.85857e-05	0.528826	0.0770997	0.0266237	0.934543	0.810087	0.00140077	-0.196411	0.54066	-0.613677	0.0338005	ENSSSCG00000006875	PLPPR4
100620055	red	0.616527	0.0327528	0.955698	1.24744e-06	-0.354647	0.257998	-0.317686	0.314294	-0.327449	0.298812	-0.454629	0.137576	-0.306267	0.33295	0.760896	0.00405321	ENSSSCG00000035634	PLSCR1
397278	red	0.561973	0.0572124	0.94414	3.89831e-06	-0.399314	0.198459	-0.338149	0.282347	-0.123695	0.701719	-0.506003	0.0932552	-0.121581	0.706615	0.627584	0.0289088	ENSSSCG00000026454	PMAIP1
100170124	blue	0.374061	0.230972	-0.00689957	0.983022	-0.680595	0.0148474	-0.600138	0.039106	-0.226414	0.479179	-0.550673	0.0635347	0.00443585	0.989084	0.546238	0.0661438	ENSSSCG00000045208	PMAP-36
100518840	blue	-0.427585	0.165588	-0.545022	0.0668713	0.879196	0.000164872	0.578663	0.0486971	-0.0652979	0.840216	0.812904	0.00130653	-0.331843	0.291987	-0.481061	0.113356	ENSSSCG00000002747	PMFBP1
100157336	red	0.715171	0.00893475	0.899463	6.81834e-05	-0.181678	0.572004	-0.199802	0.533549	-0.275827	0.385518	-0.380812	0.221988	-0.270593	0.394962	0.651405	0.0217476	ENSSSCG00000001912	PML
100513736	blue	-0.611321	0.0346842	-0.443558	0.148642	0.934753	8.34149e-06	0.593533	0.0418981	-0.214908	0.502369	0.917482	2.61998e-05	-0.48985	0.105973	-0.427632	0.165536
100622214	black	0.760456	0.00408733	0.485982	0.109182	-0.285133	0.369016	-0.291131	0.35858	0.0785773	0.808209	-0.496621	0.10051	0.0873106	0.787303	0.40931	0.186412	ENSSSCG00000027114	SCP2
100513269	blue	-0.619816	0.0315731	-0.65258	0.0214317	0.721646	0.00806102	0.492854	0.103525	0.178007	0.579925	0.691562	0.0127284	0.0397506	0.902382	-0.731313	0.0068775	ENSSSCG00000013762	PODNL1
100736957	red	0.739709	0.00595994	0.772576	0.00322338	-0.632506	0.0273068	-0.411657	0.183652	0.132876	0.680576	-0.764532	0.00377932	0.294826	0.352229	0.469706	0.123386	ENSSSCG00000012916
100152401	blue	-0.443379	0.148826	-0.167244	0.603391	0.817518	0.00116274	0.299006	0.345118	-0.183624	0.567822	0.709832	0.00970675	-0.422772	0.170922	-0.28706	0.365646	ENSSSCG00000009361	POSTN
100512063	red	0.543133	0.068013	0.923346	1.83076e-05	-0.284817	0.369571	-0.297218	0.348151	-0.215254	0.501664	-0.454227	0.137969	-0.0942639	0.770749	0.548491	0.0648096	ENSSSCG00000015016	POU2AF1
100622573	red	0.752172	0.00477166	0.773311	0.00317586	-0.0521592	0.872104	-0.0830507	0.797485	-0.146568	0.649439	-0.268227	0.399269	-0.291708	0.357585	0.559935	0.0583188	ENSSSCG00000037764	POU6F2
397671	red	0.712922	0.00925421	0.921811	2.01623e-05	-0.291589	0.357789	-0.147466	0.647414	-0.342668	0.275551	-0.447485	0.144654	-0.291587	0.357794	0.739072	0.00602612	ENSSSCG00000011579	PPARG
100518751	blue	-0.565841	0.055153	-0.444526	0.147653	0.924809	1.66669e-05	0.552715	0.062358	0.046598	0.885657	0.839515	0.000636188	-0.292239	0.356669	-0.547275	0.0655268	ENSSSCG00000038932	PPM1E
110262190	red	0.6828	0.0144018	0.863076	0.000299827	-0.123057	0.703196	-0.122409	0.704696	-0.163359	0.611948	-0.361965	0.247603	-0.216398	0.499338	0.578363	0.0488414	ENSSSCG00000038867	PPM1K
100517865	red	0.799356	0.00180861	0.945661	3.40467e-06	-0.419905	0.174152	-0.332801	0.290509	-0.0223646	0.944999	-0.577073	0.0494673	-0.10698	0.740706	0.684052	0.0141533	ENSSSCG00000007350	PPP1R16B
100736966	blue	-0.202992	0.526897	0.292996	0.355367	0.605003	0.0371356	0.28181	0.374865	-0.410291	0.185255	0.509498	0.0906452	-0.607568	0.0361261	0.0980699	0.761724	ENSSSCG00000017498	PPP1R1B
100522260	blue	-0.600447	0.0389784	-0.537393	0.0715652	0.889761	0.000106272	0.650975	0.021864	-0.0809657	0.80248	0.867166	0.000259503	-0.245056	0.442684	-0.62211	0.0307688	ENSSSCG00000000997	PPP1R3G
100738652	blue	-0.497919	0.0994838	-0.415165	0.179572	0.977848	4.04814e-08	0.6958	0.0119729	-0.115286	0.721256	0.89926	6.88503e-05	-0.391244	0.208524	-0.508016	0.0917456	ENSSSCG00000015329	PPP1R9A
397089	blue	-0.475892	0.117851	-0.301675	0.340619	0.81357	0.00128497	0.874146	0.000200561	-0.139885	0.664577	0.8814	0.000150951	-0.474007	0.11952	-0.407393	0.188686	ENSSSCG00000028976	PPP2R2B
397475	red	0.845635	0.000529487	0.924031	1.75243e-05	-0.348777	0.266516	-0.250075	0.433093	-0.0832464	0.797017	-0.531984	0.0750263	-0.165729	0.606722	0.697714	0.0116427	ENSSSCG00000010369
100525694	red	0.848198	0.000489191	0.930199	1.15975e-05	-0.422285	0.171469	-0.273961	0.388871	-0.133964	0.678084	-0.561963	0.0572179	-0.127137	0.693769	0.6891	0.0131833	ENSSSCG00000008631	SLC66A3
100624476	red	0.825139	0.000952274	0.780407	0.00274417	-0.188965	0.55641	-0.208715	0.515052	0.0635005	0.844566	-0.382271	0.220074	-0.137243	0.670594	0.519514	0.08344	ENSSSCG00000021490	PRDM16
100522885	blue	-0.464413	0.128253	-0.319321	0.31167	0.977226	4.64447e-08	0.538836	0.0706603	-0.190126	0.553941	0.859364	0.000340506	-0.448101	0.144035	-0.411263	0.184113	ENSSSCG00000009101	PRDM5
396595	black	0.832864	0.000770236	0.829387	0.000848504	-0.712058	0.00937907	-0.589998	0.0434494	0.132465	0.681519	-0.815915	0.00121125	0.0837813	0.795737	0.732133	0.00678345	ENSSSCG00000010271	PRF1
100152637	black	0.953812	1.53168e-06	0.786985	0.00238535	-0.399396	0.198359	-0.346106	0.270446	-0.00325925	0.991979	-0.584079	0.0461369	-0.133095	0.680074	0.717175	0.00865716	ENSSSCG00000005095
100621326	red	0.857003	0.000368527	0.955157	1.32435e-06	-0.391649	0.208012	-0.317034	0.315342	-0.0728579	0.821964	-0.569332	0.053339	-0.129357	0.688656	0.69869	0.011477	ENSSSCG00000011131	PRKCQ
100526076	blue	-0.448652	0.143482	-0.0370935	0.908882	0.709747	0.00971946	0.608717	0.0356801	-0.2991	0.34496	0.755739	0.00446719	-0.661591	0.0191193	-0.0941475	0.771025	ENSSSCG00000026200	PROK2
100524363	blue	-0.435353	0.157202	-0.274576	0.387764	0.89004	0.000104984	0.589047	0.0438736	-0.186002	0.562729	0.75679	0.00438034	-0.38475	0.216846	-0.37204	0.233704	ENSSSCG00000039760	PRR16
100523837	black	0.847981	0.000492497	0.536602	0.072064	-0.484138	0.110734	-0.386984	0.213961	0.202625	0.527661	-0.633055	0.0271323	0.221742	0.488537	0.411313	0.184054	ENSSSCG00000013292	PRR5L
100518130	blue	0.638355	0.0254876	0.529313	0.0767778	-0.826393	0.000920686	-0.495783	0.101175	0.235401	0.461416	-0.807584	0.00148885	0.231499	0.469089	0.576085	0.0499501	ENSSSCG00000003161	PRRG2
100144520	red	0.617237	0.0324957	0.501864	0.0964101	-0.0922429	0.775552	-0.301773	0.340453	-0.0150338	0.963014	-0.400995	0.1964	0.140109	0.664067	0.260886	0.412783	ENSSSCG00000024403	PRRT1
100524882	blue	-0.454721	0.137487	-0.222015	0.487987	0.889462	0.000107665	0.732481	0.00674389	-0.120057	0.710152	0.805132	0.00157918	-0.347868	0.26785	-0.457265	0.135023	ENSSSCG00000009114	PRSS12
100156168	blue	-0.507479	0.0921469	-0.383084	0.219012	0.732566	0.00673427	0.374791	0.22999	0.0787762	0.807732	0.701417	0.0110232	-0.21965	0.492752	-0.481767	0.11275	ENSSSCG00000004452	PRSS35
396975	red	0.589928	0.0434804	0.962516	5.47236e-07	-0.396942	0.201386	-0.305521	0.33419	-0.126895	0.694327	-0.53682	0.0719261	-0.053493	0.868858	0.590313	0.0433094	ENSSSCG00000026951	PSMB8
654294	red	0.60722	0.036262	0.956059	1.19821e-06	-0.47261	0.120767	-0.327489	0.298749	-0.0915797	0.777129	-0.57031	0.0528389	-0.0372049	0.90861	0.607514	0.0361469	ENSSSCG00000001463	PSMB9
397522	red	0.632738	0.0272329	0.935819	7.6956e-06	-0.476601	0.117228	-0.364665	0.243832	-0.145176	0.652582	-0.576566	0.0497146	-0.0706466	0.827295	0.647212	0.0229024	ENSSSCG00000002004	PSME2
100316854	red	-0.15149	0.638368	-0.194758	0.544141	-0.124947	0.698824	-0.111908	0.729148	0.67354	0.0163412	-0.216135	0.499872	0.607051	0.0363281	-0.390915	0.208941	ENSSSCG00000007748	PSPH
100626713	blue	-0.684448	0.0140754	-0.57228	0.0518402	0.872712	0.000211719	0.43141	0.161424	-0.131837	0.682959	0.899598	6.77426e-05	-0.396718	0.201664	-0.50288	0.0956289	ENSSSCG00000001729	PTCHD4
100524418	black	0.847402	0.000501438	0.724341	0.00771681	-0.255996	0.421911	-0.198979	0.535272	0.143693	0.655937	-0.496005	0.100999	0.0306569	0.92465	0.465348	0.127384
397609	blue	-0.409449	0.186248	-0.287147	0.365495	0.772042	0.00325822	0.525447	0.0793609	-0.0364753	0.910396	0.645021	0.0235234	-0.229906	0.47224	-0.415115	0.17963	ENSSSCG00000016522	PTN
397609	blue	-0.409449	0.186248	-0.287147	0.365495	0.772042	0.00325822	0.525447	0.0793609	-0.0364753	0.910396	0.645021	0.0235234	-0.229906	0.47224	-0.415115	0.17963	ENSSSCG00000016522	PTN
100517760	black	0.980582	2.10463e-08	0.753047	0.00469553	-0.591043	0.0429866	-0.497925	0.0994795	0.0627606	0.846358	-0.741386	0.00578824	0.0555377	0.863886	0.685849	0.0138023	ENSSSCG00000006764	PTPN22
100622329	black	0.940589	5.27335e-06	0.50036	0.0975742	-0.425462	0.167928	-0.393037	0.206262	-0.00249795	0.993853	-0.565542	0.0553104	-0.0697022	0.829574	0.635244	0.026444	ENSSSCG00000005449	PTPN3
100511860	red	0.671893	0.0167053	0.917523	2.61374e-05	-0.396876	0.201468	-0.280189	0.377737	-0.104329	0.746942	-0.481115	0.113309	-0.200646	0.531787	0.68176	0.0146108	ENSSSCG00000012909	PTPRCAP
100627072	blue	-0.625291	0.0296778	-0.485001	0.110005	0.963042	5.10306e-07	0.511592	0.089105	-0.137057	0.671017	0.908045	4.42978e-05	-0.413146	0.181914	-0.494899	0.10188	ENSSSCG00000005194	PTPRD
100155609	red	0.431239	0.161608	0.454338	0.13786	-0.387692	0.213052	-0.359425	0.251183	0.482009	0.112544	-0.59874	0.0396857	0.615863	0.0329948	-0.0171234	0.957877	ENSSSCG00000016218	PTPRN
100512708	black	0.908302	4.37009e-05	0.858677	0.000348478	-0.574193	0.0508839	-0.449793	0.142343	-0.0187086	0.953981	-0.694102	0.0122715	-0.0725683	0.822662	0.76667	0.00362496	ENSSSCG00000007656	PVRIG
100516076	blue	-0.42382	0.169752	-0.191965	0.55004	0.918369	2.48603e-05	0.759859	0.00413403	-0.200594	0.531895	0.827521	0.000892953	-0.419034	0.175139	-0.408486	0.187388	ENSSSCG00000029570	PXDN
100623339	blue	-0.523066	0.0809813	-0.382437	0.219857	0.720576	0.00820071	0.432412	0.160344	-0.130133	0.686873	0.773399	0.00317023	-0.363096	0.246019	-0.410303	0.185242	ENSSSCG00000027454	QPRT
100623339	blue	-0.523066	0.0809813	-0.382437	0.219857	0.720576	0.00820071	0.432412	0.160344	-0.130133	0.686873	0.773399	0.00317023	-0.363096	0.246019	-0.410303	0.185242	ENSSSCG00000027454	QPRT
100737446	red	0.723154	0.00786697	0.812912	0.00130625	-0.39601	0.202543	-0.0744404	0.818154	-0.0445588	0.890633	-0.493343	0.10313	-0.107785	0.738814	0.601128	0.038699	ENSSSCG00000022719	RAB20
100516791	blue	-0.347745	0.26803	-0.442221	0.150017	0.531217	0.0755268	0.394703	0.204173	0.202391	0.528148	0.416317	0.178245	0.276649	0.384046	-0.692965	0.0124745	ENSSSCG00000033691	RAB26
100144495	red	0.821419	0.00105098	0.752893	0.00470885	-0.21314	0.505977	-0.404187	0.192528	-0.205333	0.522039	-0.408628	0.187219	-0.289818	0.360852	0.698446	0.0115183	ENSSSCG00000012658	RAB33A
100516775	red	0.841193	0.000605404	0.798531	0.00184338	-0.517814	0.0846344	-0.467519	0.125382	0.15797	0.623894	-0.707946	0.00999114	0.19026	0.553657	0.517686	0.0847251	ENSSSCG00000024233	RAB39B
100522830	blue	-0.557548	0.0596333	-0.280672	0.376879	0.930928	1.10176e-05	0.559307	0.0586629	-0.180445	0.574658	0.812857	0.00130804	-0.368287	0.238826	-0.44457	0.147608	ENSSSCG00000036503	RAB6B
100621675	red	0.702467	0.0108521	0.966523	3.13057e-07	-0.328642	0.296949	-0.218534	0.495007	-0.120302	0.709584	-0.473829	0.119679	-0.147309	0.647769	0.621137	0.0311081	ENSSSCG00000021944	RAC2
100141305	blue	-0.516383	0.0856488	-0.594916	0.0413022	0.806582	0.00152528	0.38663	0.214416	0.014101	0.965307	0.759125	0.00419195	-0.164902	0.608546	-0.594223	0.0416	ENSSSCG00000003905	RAD54L
100151744	blue	-0.51633	0.0856868	-0.336036	0.285557	0.742893	0.00563725	0.487974	0.107522	-0.290808	0.359138	0.738959	0.00603791	-0.452378	0.139782	-0.286581	0.366482	ENSSSCG00000034285	RAG2
100739123	blue	-0.583152	0.0465684	-0.432781	0.159948	0.92155	2.04909e-05	0.441148	0.151125	-0.219147	0.493768	0.831808	0.000793391	-0.402154	0.194989	-0.429654	0.163327	ENSSSCG00000006149	RALYL
100620650	red	0.74181	0.00574542	0.858409	0.000351636	-0.193976	0.54579	-0.298242	0.346413	-0.385478	0.215903	-0.378962	0.224428	-0.398816	0.199071	0.777778	0.00289854	ENSSSCG00000028623	RARRES1
100524424	red	0.789167	0.00227462	0.881294	0.000151597	-0.422329	0.171419	-0.215929	0.500291	-0.0649431	0.841074	-0.572695	0.0516317	-0.0560324	0.862683	0.628728	0.0285306	ENSSSCG00000013839	RASAL3
100515363	black	0.918832	2.41824e-05	0.762058	0.0039641	-0.507133	0.0924054	-0.522178	0.0815911	0.0503262	0.876568	-0.691465	0.0127462	-0.0297773	0.926806	0.721242	0.00811351	ENSSSCG00000014127	RASGRF2
100522721	red	0.888366	0.000112895	0.867511	0.000256307	-0.300307	0.342921	-0.294189	0.35332	0.039418	0.903195	-0.532129	0.0749323	-0.065129	0.840625	0.597258	0.0403066	ENSSSCG00000004791	RASGRP1
100623447	blue	-0.495865	0.10111	-0.299856	0.343682	0.961542	6.21044e-07	0.53865	0.0707764	-0.247539	0.437927	0.874709	0.00019631	-0.515083	0.0865777	-0.359626	0.250899	ENSSSCG00000025672	RAVER2
100157563	black	0.937236	6.8995e-06	0.693747	0.0123346	-0.505364	0.0937375	-0.339344	0.280541	-0.0397347	0.902421	-0.633607	0.0269574	-0.0408159	0.899777	0.674423	0.0161485
100627126	blue	-0.643406	0.0239888	-0.572281	0.0518402	0.762687	0.00391648	0.795123	0.00199233	-0.0697304	0.829506	0.835052	0.000723945	-0.288837	0.362553	-0.546215	0.0661574	ENSSSCG00000015426	RELN
100738275	blue	-0.706278	0.0102476	-0.712551	0.00930767	0.747284	0.00521406	0.519692	0.0833154	-0.0113231	0.972139	0.796907	0.00191322	-0.132246	0.682021	-0.664661	0.0183748	ENSSSCG00000012150	REPS2
100522629	blue	-0.774501	0.00310014	-0.696405	0.0118678	0.6836	0.0142427	0.325923	0.301203	0.301862	0.340303	0.696143	0.0119133	0.114354	0.723432	-0.810496	0.00138677	ENSSSCG00000015056	REXO2
397336	black	0.566514	0.0547999	0.28368	0.371568	-0.454122	0.138071	-0.406191	0.190122	0.663188	0.0187293	-0.558354	0.0591872	0.476518	0.117301	0.0818359	0.800394	ENSSSCG00000032416	RGS1
733670	red	0.610163	0.0351245	0.928981	1.26183e-05	-0.360393	0.249816	-0.353535	0.259599	-0.00439441	0.989186	-0.529839	0.0764308	0.00438132	0.989218	0.525457	0.0793541	ENSSSCG00000037241	RGS2
100511050	blue	-0.496354	0.100721	-0.485073	0.109945	0.465309	0.127421	0.567707	0.0541783	0.291911	0.357234	0.600559	0.0389326	-0.0723721	0.823135	-0.528187	0.0775241	ENSSSCG00000033581	RGS7BP
100513215	red	0.733466	0.00663267	0.958571	8.96478e-07	-0.232567	0.466983	-0.168076	0.601565	-0.139633	0.665149	-0.429828	0.163138	-0.183153	0.568832	0.612981	0.0340597	ENSSSCG00000008794	RHOH
100620673	red	0.68675	0.0136286	0.945292	3.51963e-06	-0.282378	0.373863	-0.306818	0.332036	-0.27118	0.393896	-0.428334	0.164767	-0.287377	0.365094	0.715711	0.00885925	ENSSSCG00000022312	RHPN2
100626388	red	0.56921	0.0534018	0.957663	9.97564e-07	-0.302436	0.339341	-0.250405	0.432467	-0.167961	0.601817	-0.476607	0.117223	-0.0702169	0.828331	0.546824	0.0657948	ENSSSCG00000009778	RILPL2
100522878	blue	-0.385711	0.215601	-0.346027	0.270561	0.812509	0.00131944	0.569571	0.0532168	-0.140688	0.662751	0.779468	0.00279855	-0.414427	0.180426	-0.365042	0.243308	ENSSSCG00000003968	RIMKLA
100152915	blue	-0.503767	0.094951	-0.333113	0.29003	0.944934	3.63415e-06	0.601864	0.0383988	-0.138735	0.667194	0.826304	0.000922893	-0.379206	0.224105	-0.447098	0.145044	ENSSSCG00000000665	RIMKLB
100157596	blue	-0.582738	0.0467617	-0.506745	0.0926964	0.740994	0.00582803	0.25749	0.419112	0.162026	0.614895	0.662545	0.0188855	-0.131929	0.682748	-0.530616	0.0759198	ENSSSCG00000004280	RIMS1
102165175	black	0.876234	0.000185142	0.501487	0.0967012	-0.449905	0.142231	-0.487282	0.108096	0.277488	0.382545	-0.662111	0.0189917	0.253971	0.425719	0.40814	0.187799	ENSSSCG00000031957	RIMS2
102163514	red	0.869165	0.000241402	0.941741	4.79104e-06	-0.470793	0.122401	-0.296072	0.350101	-0.0140885	0.965338	-0.623445	0.0303074	-0.0645591	0.842004	0.688004	0.0133896	ENSSSCG00000022692	RINL
100048946	red	0.584015	0.0461667	0.957461	1.02122e-06	-0.26925	0.397404	-0.246031	0.440814	-0.321607	0.308023	-0.390604	0.209336	-0.314479	0.319474	0.705082	0.0104345	ENSSSCG00000015549	RNASEL
100515872	blue	0.168801	0.599975	0.016276	0.95996	-0.407237	0.188872	-0.345757	0.270961	0.452502	0.13966	-0.542301	0.0685203	0.705173	0.0104203	-0.162872	0.613025	ENSSSCG00000012551	RNF128
100154575	blue	-0.458886	0.133468	-0.422653	0.171056	0.678641	0.0152506	0.319878	0.310779	-0.217132	0.497849	0.682119	0.0145385	-0.398274	0.19974	-0.283845	0.371278	ENSSSCG00000038290	RNF182
100517310	blue	-0.342065	0.276452	-0.188401	0.55761	0.93971	5.66692e-06	0.595026	0.0412551	-0.19972	0.53372	0.791127	0.00217856	-0.47889	0.11523	-0.312237	0.323122	ENSSSCG00000012001	ROBO1
100517681	blue	-0.286788	0.366121	-0.00052026	0.99872	0.748611	0.00509099	0.702775	0.0108023	-0.238116	0.456112	0.660062	0.0194982	-0.47329	0.120159	-0.186772	0.561084	ENSSSCG00000012002	ROBO2
100520620	greenyellow	-0.54203	0.0686859	-0.420766	0.173177	0.614306	0.0335672	0.941286	4.97696e-06	0.124435	0.700007	0.678386	0.0153038	-0.11748	0.716144	-0.560907	0.0577895	ENSSSCG00000003811	ROR1
100738077	blue	-0.552736	0.0623461	-0.248752	0.435611	0.870967	0.000225937	0.741073	0.00581998	-0.190762	0.552592	0.834465	0.000736136	-0.411926	0.183336	-0.422539	0.171184	ENSSSCG00000037225	RPRM
100522294	blue	-0.542256	0.0685476	-0.500407	0.0975383	0.817694	0.00115752	0.654388	0.0209523	-0.0160196	0.96059	0.812689	0.00131353	-0.201234	0.530559	-0.611455	0.0346333	ENSSSCG00000012456	RPS6KA6
100156654	blue	-0.265584	0.404108	0.0519639	0.872579	0.804242	0.00161302	0.407443	0.188627	-0.346025	0.270565	0.659949	0.0195263	-0.585358	0.0455464	-0.0745911	0.817791	ENSSSCG00000004318	RRAGD
396752	red	0.527546	0.077951	0.942237	4.59433e-06	-0.335711	0.286051	-0.284111	0.37081	-0.339299	0.280609	-0.412339	0.182854	-0.307201	0.331403	0.71954	0.00833784	ENSSSCG00000008648	RSAD2
100518548	blue	-0.495181	0.101655	-0.381373	0.221251	0.7747	0.0030876	0.364387	0.244219	-0.121195	0.707512	0.729727	0.0070621	-0.350698	0.263711	-0.379029	0.22434	ENSSSCG00000008281	RTKN
110256385	red	0.674608	0.0161084	0.941805	4.7652e-06	-0.407693	0.188329	-0.352776	0.260696	-0.376921	0.22714	-0.506931	0.0925571	-0.306599	0.332399	0.81353	0.00128625	ENSSSCG00000034802
100522757	red	0.830818	0.000815576	0.901682	6.12189e-05	-0.283572	0.371757	-0.237329	0.457646	-0.0613368	0.849809	-0.525733	0.079168	-0.0346847	0.91478	0.560417	0.0580556	ENSSSCG00000009410	RUBCNL
100737965	red	0.749604	0.00500036	0.725993	0.00751139	-0.21024	0.511916	-0.186483	0.561701	0.0499058	0.877592	-0.482145	0.112427	0.114471	0.723158	0.367674	0.239669	ENSSSCG00000001710	RUNX2
100622884	red	0.665225	0.0182405	0.948086	2.72091e-06	-0.16963	0.598158	-0.177339	0.581369	-0.10377	0.748259	-0.385097	0.216397	-0.151076	0.639295	0.536173	0.0723361	ENSSSCG00000032686	RUNX3
100623130	red	0.417563	0.176817	0.87365	0.000204362	-0.465127	0.127589	-0.365073	0.243266	-0.288305	0.363477	-0.486535	0.108719	-0.156622	0.626894	0.643157	0.0240612	ENSSSCG00000008875	RXFP1
100517997	red	0.714933	0.00896807	0.915035	3.01947e-05	-0.277342	0.382806	-0.0594264	0.854442	-0.330539	0.294003	-0.366599	0.241152	-0.383909	0.217938	0.750507	0.00491898	ENSSSCG00000013474	S1PR4
100141401	black	0.93888	6.05898e-06	0.719314	0.00836799	-0.652777	0.0213791	-0.523301	0.0808202	0.137295	0.670476	-0.765725	0.00369257	0.0999453	0.757288	0.66578	0.0181089	ENSSSCG00000028460	S1PR5
100524004	red	0.680033	0.0149626	0.751951	0.00479102	-0.643464	0.0239721	-0.542763	0.0682385	0.0528679	0.870379	-0.774408	0.00310597	0.117404	0.716321	0.657005	0.0202722	ENSSSCG00000004202	SAMD3
100154500	red	0.629453	0.0282927	0.967909	2.53964e-07	-0.274845	0.38728	-0.173323	0.590092	-0.124524	0.699802	-0.428615	0.16446	-0.174268	0.588036	0.602882	0.0379856	ENSSSCG00000027806	SAMHD1
100157298	red	0.63278	0.0272197	0.946864	3.05019e-06	-0.449639	0.142496	-0.217465	0.497173	-0.150629	0.640299	-0.54226	0.0685455	-0.131674	0.683333	0.673934	0.0162551	ENSSSCG00000038062
100525094	red	0.732085	0.00678894	0.942665	4.42997e-06	-0.402762	0.194251	-0.234591	0.463005	-0.0709442	0.826577	-0.536444	0.0721643	-0.103059	0.749936	0.639503	0.0251414	ENSSSCG00000012652	SASH3
397645	red	0.686687	0.0136407	0.941279	4.98007e-06	-0.544542	0.0671605	-0.325165	0.302395	-0.0625047	0.846978	-0.639192	0.0252347	-0.0390495	0.904097	0.678242	0.015334	ENSSSCG00000012173	SAT1
100524281	red	0.570152	0.0529196	0.886539	0.000122048	-0.37805	0.225638	-0.193778	0.546207	-0.0351595	0.913617	-0.500767	0.0972582	-0.104371	0.746843	0.605139	0.0370818	ENSSSCG00000009672
100154760	red	0.516499	0.0855667	0.837015	0.000684253	-0.294678	0.352483	-0.270348	0.395406	-0.599071	0.0395479	-0.345927	0.27071	-0.493499	0.103005	0.839426	0.000637846	ENSSSCG00000004630	SCG3
100525536	red	0.68993	0.0130287	0.968882	2.18108e-07	-0.445208	0.146958	-0.34422	0.27324	-0.277586	0.382371	-0.586202	0.0451598	-0.0958481	0.766989	0.68205	0.0145523	ENSSSCG00000017896	SCIMP
100154280	red	0.72946	0.00709349	0.868963	0.000243186	-0.121098	0.707737	-0.143773	0.655756	-0.19867	0.535918	-0.338321	0.282086	-0.286928	0.365876	0.62525	0.0296918	ENSSSCG00000033392	SCML4
100739142	red	0.533735	0.0738937	0.90594	4.94238e-05	-0.168885	0.59979	-0.267054	0.401413	-0.310812	0.325454	-0.334076	0.288552	-0.272152	0.392137	0.606228	0.0366512	ENSSSCG00000029419	SCN11A
100736963	blue	0.714485	0.00903127	0.41236	0.18283	-0.668926	0.0173763	-0.295881	0.350427	0.291871	0.357303	-0.70356	0.0106761	0.192621	0.548652	0.510939	0.0895838	ENSSSCG00000023267	SCN1B
100625056	blue	-0.517675	0.0847327	-0.333178	0.289931	0.930463	1.13849e-05	0.679387	0.0150958	-0.277469	0.38258	0.879723	0.000161455	-0.520951	0.0824395	-0.358773	0.252108	ENSSSCG00000015911	SCN3A
100516881	blue	-0.199839	0.533472	0.0186351	0.954161	0.878836	0.000167238	0.63377	0.0269061	-0.310655	0.325711	0.73463	0.00650318	-0.569061	0.0534784	-0.165568	0.607077	ENSSSCG00000015914	SCN7A
100526072	red	0.810271	0.00139448	0.92558	1.58511e-05	-0.525335	0.0794366	-0.359325	0.251325	-0.282522	0.373609	-0.641306	0.0246041	-0.172587	0.591697	0.813893	0.00127462	ENSSSCG00000017617	SCPEP1
100737194	blue	-0.3328	0.290511	-0.0936445	0.77222	0.876025	0.000186643	0.589933	0.0434784	-0.195837	0.541867	0.70266	0.010821	-0.36337	0.245637	-0.33929	0.280622	ENSSSCG00000017095	SEMA5A
100522008	blue	-0.392696	0.206692	-0.22573	0.480544	0.946489	3.15734e-06	0.595661	0.0409836	-0.124131	0.70071	0.776329	0.00298638	-0.355963	0.25611	-0.420366	0.173629	ENSSSCG00000014224	SEMA6A
100514708	red	0.801621	0.00171579	0.905804	4.97707e-05	-0.38346	0.218522	-0.291104	0.358626	0.0605051	0.851825	-0.587365	0.044631	0.0589712	0.855546	0.528394	0.0773867	ENSSSCG00000007800	SEPTIN1
100624981	blue	-0.716674	0.00872594	-0.537363	0.071584	0.88615	0.000124072	0.714032	0.0090955	-0.189014	0.556305	0.909142	4.17957e-05	-0.375243	0.229384	-0.533899	0.0737879	ENSSSCG00000007933	SEPTIN12
396773	blue	-0.37301	0.23239	-0.0407509	0.899936	0.774744	0.00308483	0.734394	0.00652924	-0.203112	0.526648	0.759216	0.00418471	-0.552461	0.0625038	-0.206755	0.519096	ENSSSCG00000039468	SERPINH1
100624989	red	0.502388	0.0960068	0.935762	7.7292e-06	-0.291978	0.35712	-0.12619	0.695954	-0.251764	0.429888	-0.360499	0.249667	-0.261115	0.41236	0.621613	0.0309417	ENSSSCG00000026931	SERTAD1
100157885	red	0.647326	0.0228704	0.937134	6.95481e-06	-0.10537	0.744492	-0.191522	0.550979	-0.22984	0.472371	-0.336026	0.285572	-0.256524	0.42092	0.59255	0.0423256	ENSSSCG00000009395	SETDB2
100511239	red	0.66911	0.0173341	0.920939	2.12788e-05	-0.181516	0.572352	-0.203134	0.526601	-0.333262	0.289801	-0.354489	0.258226	-0.34618	0.270336	0.700669	0.0111464	ENSSSCG00000005724	SETX
100157832	blue	-0.252049	0.429349	-0.22602	0.479965	0.794076	0.00203989	0.376899	0.227169	-0.307427	0.331028	0.657228	0.020215	-0.450954	0.141189	-0.206273	0.520092	ENSSSCG00000038257	SGCZ
100625739	red	0.453968	0.138221	0.884562	0.000132603	-0.27661	0.384115	-0.0977295	0.76253	-0.055022	0.865139	-0.354375	0.25839	-0.137248	0.670582	0.491623	0.104524	ENSSSCG00000021443	SGK1
780420	black	0.874214	0.000200043	0.790216	0.00222282	-0.72223	0.00798546	-0.523403	0.0807507	-0.0183735	0.954804	-0.751159	0.00486087	-0.0683854	0.832753	0.819545	0.00110359	ENSSSCG00000012643	SH2D1A
100620669	red	0.499809	0.0980038	0.673876	0.0162677	-0.491073	0.104972	-0.175611	0.585117	-0.290209	0.360175	-0.570513	0.0527352	0.0956013	0.767575	0.474912	0.118718	ENSSSCG00000032108
100153265	black	0.890849	0.000101323	0.668652	0.0174391	-0.266871	0.401749	-0.153179	0.634583	-0.00252176	0.993794	-0.442443	0.149788	-0.119401	0.711676	0.561844	0.0572819	ENSSSCG00000006466	SH2D2A
100524286	blue	-0.284279	0.370515	-0.230381	0.4713	0.909087	4.19201e-05	0.579142	0.0484667	-0.182573	0.570079	0.755237	0.00450913	-0.383833	0.218036	-0.371403	0.234568	ENSSSCG00000027378	SH3PXD2B
100625380	blue	-0.690329	0.0129549	-0.454436	0.137765	0.821531	0.00104789	0.586171	0.045174	-0.121995	0.705655	0.854588	0.000399016	-0.353103	0.260223	-0.501484	0.0967033	ENSSSCG00000023273	SH3YL1
102160500	blue	-0.352668	0.260852	-0.16505	0.608218	0.905548	5.04298e-05	0.540037	0.0699137	-0.238141	0.456063	0.740539	0.00587447	-0.389856	0.210287	-0.350683	0.263732	ENSSSCG00000033043	SHANK2
102164918	blue	-0.532001	0.0750152	-0.388058	0.212582	0.875701	0.000188987	0.849505	0.000469563	-0.231568	0.468954	0.86012	0.000331894	-0.386933	0.214027	-0.473187	0.120251	ENSSSCG00000039841	SHC3
100151983	red	0.683117	0.0143386	0.95572	1.24443e-06	-0.332567	0.290871	-0.274904	0.387174	-0.381818	0.220667	-0.456678	0.135589	-0.317448	0.314676	0.774126	0.00312383	ENSSSCG00000011357	SHISA5
110261060	blue	-0.578667	0.0486949	-0.56255	0.056902	0.648573	0.0225229	0.511612	0.0890908	-0.00774857	0.980933	0.765972	0.00367486	-0.227163	0.477688	-0.538809	0.0706772	ENSSSCG00000035924	SHISA7
100628206	blue	0.641828	0.0244502	0.594561	0.0414547	-0.583872	0.0462329	-0.57294	0.0515087	0.229014	0.474007	-0.796218	0.0019435	0.476512	0.117306	0.319706	0.311054	ENSSSCG00000025238	SHOX2
100525213	red	0.554533	0.0613234	0.757359	0.00433379	-0.531908	0.0750758	-0.403973	0.192786	0.0923805	0.775225	-0.625119	0.0297359	0.215375	0.501418	0.409744	0.1859	ENSSSCG00000014287	SHROOM1
100626800	red	0.562604	0.0568726	0.783569	0.00256692	-0.492511	0.103803	-0.283683	0.371563	0.0794175	0.806193	-0.515794	0.0860692	-0.0596176	0.853978	0.575411	0.0502812	ENSSSCG00000024389	SIGIRR
100158048	blue	-0.337336	0.28358	-0.23814	0.456065	0.919873	2.2712e-05	0.605431	0.0369659	-0.204967	0.522797	0.76499	0.00374585	-0.423033	0.17063	-0.341957	0.276615	ENSSSCG00000010169	SIPA1L2
100514740	red	0.639768	0.0250617	0.859639	0.000337355	-0.514108	0.0872783	-0.232604	0.466912	-0.0184288	0.954668	-0.640564	0.0248241	0.143244	0.656954	0.49732	0.0999563	ENSSSCG00000007185	SIRPB2
100153191	red	0.795933	0.00195612	0.945982	3.30687e-06	-0.501489	0.0966999	-0.290996	0.358813	-0.109215	0.735457	-0.598136	0.0399378	-0.146738	0.649054	0.744875	0.00544316	ENSSSCG00000005312	SIT1
100521471	red	0.775004	0.00306848	0.875537	0.00019018	-0.339816	0.279828	-0.272598	0.39133	-0.055497	0.863985	-0.544883	0.0669553	-0.0491914	0.879333	0.594074	0.0416644	ENSSSCG00000017527	SKAP1
100521330	blue	-0.549595	0.0641621	-0.437423	0.155013	0.961175	6.50865e-07	0.484513	0.110417	-0.0924706	0.77501	0.861537	0.000316208	-0.33257	0.290866	-0.528967	0.0770063	ENSSSCG00000011087	SKIDA1
100037293	black	0.834201	0.000741676	0.443134	0.149078	-0.329455	0.295685	-0.30525	0.33464	0.395296	0.203432	-0.515624	0.0861905	0.19931	0.534578	0.316314	0.316504
100154129	red	0.894653	8.54167e-05	0.918416	2.47912e-05	-0.440598	0.151695	-0.385214	0.216244	-0.0153899	0.962138	-0.623849	0.0301689	-0.0318776	0.921657	0.655727	0.0206023	ENSSSCG00000007322
100135031	black	0.901655	6.13016e-05	0.876493	0.000183297	-0.568743	0.053642	-0.42608	0.167244	-0.0816596	0.800817	-0.721601	0.00806684	-0.0694297	0.830231	0.79103	0.00218323	ENSSSCG00000001229
100037288	black	0.839967	0.000627766	0.62065	0.0312791	-0.331174	0.29302	-0.269779	0.396441	-0.29583	0.350514	-0.487366	0.108026	-0.241648	0.449253	0.729015	0.00714616
100135029	blue	0.536879	0.0718889	0.189839	0.554552	-0.564673	0.0557694	-0.30971	0.327263	-0.167531	0.60276	-0.547629	0.0653173	0.0832012	0.797125	0.464428	0.128239
100135037	red	0.797408	0.00189146	0.929953	1.17981e-05	-0.670062	0.0171171	-0.4813	0.11315	-0.0569839	0.860372	-0.775991	0.00300717	0.0544155	0.866614	0.721576	0.00807008	ENSSSCG00000001398
396650	red	0.617367	0.0324487	0.983317	9.89638e-09	-0.312548	0.322615	-0.192344	0.549238	-0.205064	0.522596	-0.456337	0.135918	-0.192137	0.549678	0.648474	0.0225504	ENSSSCG00000001398
100135036	red	0.748261	0.00512326	0.915593	2.92451e-05	-0.478521	0.11555	-0.290096	0.36037	-0.104755	0.745939	-0.650015	0.0221256	0.04851	0.880994	0.601505	0.038545	ENSSSCG00000001396
445528	red	0.760885	0.00405403	0.904783	5.24354e-05	-0.291078	0.358672	-0.19263	0.548634	-0.143475	0.656431	-0.493931	0.102657	-0.112897	0.726835	0.606829	0.0364151	ENSSSCG00000001470	SLA-DMA
100135050	red	0.7198	0.0083033	0.977898	4.00265e-08	-0.478317	0.115728	-0.33429	0.288224	-0.163702	0.611192	-0.600693	0.0388775	-0.0906491	0.779344	0.691342	0.0127686	ENSSSCG00000001469	SLA-DMB
100157996	red	0.841422	0.000601306	0.884021	0.000135613	-0.613188	0.0339824	-0.505429	0.0936884	0.0292477	0.928105	-0.78524	0.00247682	0.160754	0.617711	0.624486	0.0299512	ENSSSCG00000001472	SLA-DOA
100135049	red	0.782353	0.00263401	0.7735	0.00316375	-0.620244	0.031422	-0.42811	0.165013	-0.26021	0.414039	-0.736311	0.00631942	0.0232009	0.942945	0.71311	0.00922714	ENSSSCG00000001459	HLA-DOB
100153387	red	0.835615	0.000712369	0.810756	0.00137793	-0.579353	0.0483653	-0.46382	0.128805	0.0983456	0.761072	-0.740834	0.00584435	0.107925	0.738485	0.632909	0.0271786	ENSSSCG00000001456
100037921	red	0.783275	0.00258299	0.800386	0.00176593	-0.633224	0.0270786	-0.501013	0.097068	0.269707	0.396572	-0.800481	0.00176204	0.276429	0.384439	0.524052	0.0803077	ENSSSCG00000001457	SLA-DQB1
100135040	red	0.821798	0.00104057	0.852093	0.000432534	-0.65293	0.0213383	-0.54192	0.0687534	0.106336	0.742219	-0.803804	0.00162982	0.180258	0.575061	0.623546	0.0302727	ENSSSCG00000001453	HLA-DRA
100153386	red	0.515265	0.086447	0.654304	0.0209742	-0.47924	0.114926	-0.415654	0.179009	0.548167	0.0649997	-0.671767	0.0167335	0.456735	0.135533	0.215031	0.502118	ENSSSCG00000001455
100511325	red	0.801455	0.00172249	0.898407	7.17114e-05	-0.56353	0.0563769	-0.421657	0.172174	0.00986775	0.975719	-0.758617	0.0042324	0.193821	0.546117	0.564796	0.0557042	ENSSSCG00000006380	SLAMF1
100156912	red	0.78236	0.00263361	0.989746	8.77653e-10	-0.398779	0.199117	-0.34071	0.278484	-0.177161	0.581755	-0.561085	0.0576928	-0.1724	0.592105	0.733484	0.00663066	ENSSSCG00000006382	SLAMF6
100514958	red	0.431057	0.161806	0.769656	0.00341748	-0.445462	0.1467	-0.0455704	0.888164	-0.0126762	0.968811	-0.533759	0.0738784	0.153512	0.633839	0.380247	0.222731	ENSSSCG00000006398	SLAMF8
100516263	red	0.608223	0.0358712	0.932198	1.0063e-05	-0.213088	0.506081	-0.204412	0.523948	-0.0795824	0.805797	-0.412941	0.182151	-0.116784	0.717765	0.529725	0.0765055	ENSSSCG00000006400	SLAMF9
100513574	red	-0.675565	0.0159017	-0.658314	0.019938	0.559428	0.0585962	0.546502	0.0659863	-0.0763541	0.81355	0.670635	0.0169875	-0.133753	0.678568	-0.536881	0.0718875	ENSSSCG00000016609	SLC13A1
110255195	blue	-0.253953	0.425754	-0.270418	0.39528	0.88152	0.000150223	0.469937	0.123175	-0.312676	0.322407	0.793096	0.00208522	-0.566515	0.0547995	-0.226581	0.478846	ENSSSCG00000036191	SLC17A2
110255195	blue	-0.253953	0.425754	-0.270418	0.39528	0.88152	0.000150223	0.469937	0.123175	-0.312676	0.322407	0.793096	0.00208522	-0.566515	0.0547995	-0.226581	0.478846	ENSSSCG00000037547	SLC17A3
100154950	blue	-0.608156	0.0358973	-0.590499	0.0432269	0.68819	0.0133545	0.631496	0.0276302	-0.124633	0.69955	0.764036	0.00381582	-0.180882	0.573716	-0.583154	0.0465673	ENSSSCG00000020671	SLC18A2
100627068	red	0.710986	0.00953591	0.85857	0.00034974	-0.276666	0.384014	-0.277068	0.383296	-0.0833704	0.79672	-0.535619	0.0726881	0.106015	0.742974	0.429604	0.163382	ENSSSCG00000013296	SLC1A2
396600	red	0.351248	0.262911	0.59269	0.0422644	-0.272415	0.391662	-0.228083	0.475857	0.452052	0.140103	-0.462505	0.130038	0.440639	0.151652	0.0218658	0.946224	ENSSSCG00000028282	SLC1A4
100520422	red	0.599107	0.0395328	0.950666	2.11794e-06	-0.151696	0.637906	-0.141132	0.661742	-0.313961	0.320314	-0.326914	0.299649	-0.305088	0.33491	0.632002	0.0274678
733693	black	0.769671	0.00341646	0.782369	0.00263311	-0.156216	0.627799	-0.131518	0.683691	-0.141181	0.661631	-0.384766	0.216825	-0.154567	0.63148	0.539333	0.0703505	ENSSSCG00000027796	SLC22A7
733693	black	0.769671	0.00341646	0.782369	0.00263311	-0.156216	0.627799	-0.131518	0.683691	-0.141181	0.661631	-0.384766	0.216825	-0.154567	0.63148	0.539333	0.0703505	ENSSSCG00000027796	SLC22A7
100511895	blue	-0.361299	0.248539	-0.303332	0.337841	0.918878	2.41153e-05	0.504644	0.0942835	-0.121766	0.706188	0.807186	0.00150323	-0.360943	0.249041	-0.446244	0.145907	ENSSSCG00000009373	SLC25A15
100526017	red	0.489372	0.106367	0.945012	3.60895e-06	-0.264551	0.406008	-0.165129	0.608045	-0.271421	0.393461	-0.357458	0.253975	-0.257401	0.419279	0.614859	0.033363	ENSSSCG00000037536	SLC25A28
100518721	black	0.664075	0.0185152	0.406306	0.189983	-0.411562	0.183763	-0.39926	0.198525	-0.253757	0.426122	-0.51164	0.0890704	-0.0866156	0.788962	0.598255	0.0398879	ENSSSCG00000014311	SLC25A48
100190993	black	0.881509	0.000150289	0.529646	0.0765575	-0.279357	0.379214	-0.289907	0.360697	-0.0450242	0.889497	-0.442158	0.150082	-0.136817	0.671565	0.578975	0.048547	ENSSSCG00000015425	SLC26A5
110255469	blue	-0.657872	0.0200502	-0.492944	0.103452	0.837148	0.000681622	0.536875	0.0718916	0.0217881	0.946415	0.829398	0.000848225	-0.193003	0.547845	-0.636396	0.0260871	ENSSSCG00000040720	SLC26A9
100517271	red	0.698629	0.0114874	0.505713	0.0934738	-0.198187	0.53693	-0.257827	0.418481	0.287925	0.364139	-0.470481	0.122683	0.360242	0.250028	0.110238	0.733059	ENSSSCG00000014257	SLC27A6
100522231	greenyellow	-0.630115	0.0280766	-0.512515	0.088432	0.775825	0.00301743	0.856066	0.000380135	-0.263793	0.407406	0.919321	2.34825e-05	-0.510483	0.0899184	-0.408838	0.186971	ENSSSCG00000004673	SLC28A2
100624487	blue	-0.446552	0.145596	-0.315046	0.318554	0.92799	1.35012e-05	0.556523	0.0602041	-0.0810857	0.802192	0.842877	0.000575701	-0.418257	0.176024	-0.42462	0.168861	ENSSSCG00000007451	SLC2A10
100517381	red	0.553872	0.0616985	0.886033	0.000124686	-0.298228	0.346436	-0.0700821	0.828657	-0.0875718	0.78668	-0.376709	0.227422	-0.269569	0.396822	0.646279	0.0231655	ENSSSCG00000004172	SLC2A12
100170651	greenyellow	-0.629127	0.0283996	-0.490363	0.105553	0.733205	0.00666206	0.835356	0.000717677	-0.00148147	0.996354	0.86195	0.000311741	-0.278474	0.380786	-0.583476	0.046417	ENSSSCG00000026386	SLC30A2
100514386	blue	0.63674	0.0259811	0.570067	0.0529628	-0.627915	0.0287991	-0.21546	0.501246	-0.0485957	0.880785	-0.65928	0.0196941	0.140963	0.662127	0.518317	0.0842799	ENSSSCG00000023714	SLC31A2
100526002	red	0.720498	0.00821097	0.920667	2.16384e-05	-0.178945	0.577896	-0.235247	0.461717	-0.103582	0.748703	-0.396484	0.201955	-0.172867	0.591086	0.569351	0.0533296	ENSSSCG00000015001	SLC35F2
100519603	red	0.771523	0.0032924	0.957239	1.04785e-06	-0.259306	0.415721	-0.270885	0.394432	-0.126325	0.695643	-0.477095	0.116795	-0.135615	0.67431	0.61271	0.0341611	ENSSSCG00000000838	SLC41A2
100512016	black	0.864972	0.000280571	0.851648	0.000438739	-0.362794	0.246442	-0.211472	0.509389	-0.0734294	0.820588	-0.553946	0.0616561	-0.124561	0.699716	0.678507	0.0152785	ENSSSCG00000015893	SLC4A10
100623083	blue	-0.203703	0.52542	-0.282232	0.374121	0.792566	0.00211004	0.468668	0.124331	0.0217876	0.946416	0.646642	0.0230628	-0.140239	0.663771	-0.506403	0.0929538	ENSSSCG00000022846	SLC4A3
100512716	red	0.843669	0.000562119	0.785577	0.00245894	-0.396715	0.201667	-0.2355	0.461222	0.0761592	0.814019	-0.561343	0.057553	0.0772742	0.811339	0.484069	0.110792	ENSSSCG00000000749	SLC6A12
100513014	blue	-0.0706112	0.82738	-0.066506	0.837294	0.673189	0.0164184	0.173669	0.58934	-0.199951	0.533238	0.47141	0.121844	-0.354458	0.25827	-0.116952	0.717372	ENSSSCG00000030076	SLC6A13
100621879	red	0.41229	0.182911	0.907239	4.62095e-05	-0.320179	0.310298	-0.271171	0.393913	-0.307703	0.330571	-0.391079	0.208733	-0.246513	0.43989	0.637592	0.0257198	ENSSSCG00000028643	SLC6A20
100037298	blue	-0.280396	0.377369	-0.231936	0.468227	0.813119	0.00129952	0.571716	0.0521247	-0.35898	0.251813	0.71209	0.00937445	-0.565575	0.0552928	-0.146515	0.649559	ENSSSCG00000006987	SLC7A2
100157250	red	0.743027	0.00562393	0.918204	2.51051e-05	-0.308815	0.328736	-0.254147	0.425388	-0.0452251	0.889007	-0.531595	0.0752802	-0.0684459	0.832607	0.60004	0.0391462	ENSSSCG00000006196	SLCO5A1
100625890	red	0.603104	0.037896	0.92553	1.59032e-05	-0.286977	0.365792	-0.287009	0.365735	-0.264626	0.40587	-0.430267	0.162661	-0.203151	0.526567	0.633418	0.0270171	ENSSSCG00000032652	SLFN11
100620577	blue	-0.463506	0.1291	-0.202832	0.52723	0.855771	0.000383843	0.437702	0.15472	-0.220202	0.491639	0.811504	0.00135274	-0.498529	0.0990047	-0.312975	0.321919	ENSSSCG00000008749	SLIT2
100525800	blue	-0.542737	0.0682543	-0.429626	0.163357	0.695658	0.0119976	0.648969	0.0224133	-0.185496	0.563811	0.76538	0.00371754	-0.360672	0.249422	-0.404708	0.191901	ENSSSCG00000022091	SLITRK4
733627	red	0.602166	0.0382757	0.676564	0.015688	-0.121373	0.707098	-0.277296	0.382888	0.0510132	0.874894	-0.324557	0.303352	-0.0506578	0.87576	0.375215	0.229421	ENSSSCG00000029651	SLN
100516365	red	0.64731	0.0228749	0.728	0.00726734	-0.695314	0.0120578	-0.64711	0.0229312	-0.0565981	0.861309	-0.714435	0.00903832	0.0585762	0.856505	0.655859	0.0205679	ENSSSCG00000005922
100521763	red	0.730275	0.00699786	0.837473	0.000675251	-0.464075	0.128568	-0.442939	0.149278	0.141915	0.659966	-0.638434	0.0254639	-0.00419341	0.989681	0.642627	0.0242158	ENSSSCG00000004453	SNAP91
100518118	red	0.712198	0.00935871	0.973395	1.004e-07	-0.312183	0.32321	-0.230027	0.472001	-0.187316	0.559924	-0.497842	0.0995449	-0.142431	0.658795	0.640273	0.0249108
100620960	blue	-0.505791	0.0934147	-0.323947	0.304315	0.834908	0.000726913	0.768741	0.00348005	-0.200945	0.531163	0.802806	0.00166873	-0.406604	0.189628	-0.396202	0.202304	ENSSSCG00000034495	SNTG1
100520876	red	0.486778	0.108516	0.924587	1.69087e-05	-0.409651	0.18601	-0.375003	0.229705	-0.143236	0.656972	-0.518969	0.0838219	-0.0687509	0.83187	0.58772	0.0444705	ENSSSCG00000037598	SNX10
100154375	blue	0.31247	0.322742	0.415045	0.179711	-0.538834	0.0706618	-0.381427	0.22118	-0.108488	0.737164	-0.590488	0.0432321	0.406807	0.189385	0.183681	0.5677	ENSSSCG00000006064	SNX31
102159930	blue	-0.324846	0.302897	-0.252867	0.427803	0.827177	0.000901342	0.6104	0.0350341	0.134187	0.677576	0.68962	0.0130862	-0.20809	0.516341	-0.48153	0.112953	ENSSSCG00000037539	SORCS2
110260118	blue	-0.466622	0.126206	-0.290135	0.360302	0.82719	0.000901012	0.473981	0.119544	0.118288	0.714262	0.750495	0.00492007	-0.307264	0.331298	-0.443231	0.148978
100519278	red	0.574569	0.0506973	0.949063	2.47852e-06	-0.155857	0.628601	-0.173656	0.589366	-0.227818	0.476384	-0.353173	0.260122	-0.217368	0.497369	0.570541	0.0527208	ENSSSCG00000016261	SP110
100516764	red	0.643549	0.0239473	0.982851	1.1349e-08	-0.329438	0.295712	-0.238394	0.45557	-0.304642	0.335652	-0.4622	0.130324	-0.248199	0.436667	0.710399	0.00962256
100620437	black	0.842502	0.000582206	0.651441	0.0217377	-0.513335	0.0878374	-0.510485	0.0899171	-0.0675165	0.834852	-0.676109	0.0157851	-0.0741507	0.818851	0.75026	0.00494119	ENSSSCG00000015378	SP4
100415924	blue	-0.459752	0.132642	-0.440651	0.15164	0.742956	0.00563101	0.153428	0.634026	-0.000948021	0.997667	0.624191	0.0300518	-0.0972904	0.76357	-0.526901	0.0783827	ENSSSCG00000029709
100153399	black	0.758215	0.00426459	0.324509	0.303429	-0.504098	0.0946987	-0.405111	0.191416	0.526434	0.0786956	-0.689977	0.01302	0.560969	0.0577556	0.129008	0.689461	ENSSSCG00000016269
100415810	blue	-0.380885	0.221892	-0.291263	0.358351	0.914066	3.19029e-05	0.71069	0.00957947	-0.202394	0.528141	0.816489	0.0011937	-0.381517	0.221062	-0.434972	0.157606	ENSSSCG00000003881	SPATA6
733620	blue	-0.692997	0.0124688	-0.543904	0.0675457	0.926326	1.50916e-05	0.658941	0.0197794	-0.160505	0.618263	0.877146	0.0001787	-0.26496	0.405256	-0.612186	0.0343576	ENSSSCG00000016831	SPEF2
100525926	red	0.513809	0.0874947	0.935462	7.9073e-06	-0.272747	0.391061	-0.20067	0.531736	-0.146428	0.649755	-0.446371	0.145779	-0.0623932	0.847248	0.508764	0.091189	ENSSSCG00000034211
100518067	blue	-0.275578	0.385964	-0.126241	0.695837	0.865305	0.000277292	0.659189	0.019717	-0.128598	0.690404	0.698635	0.0114862	-0.340841	0.278287	-0.357794	0.253497	ENSSSCG00000008357	SPRED2
100514098	blue	-0.597494	0.0402074	-0.3193	0.311705	0.907405	4.58089e-05	0.674722	0.0160837	-0.160324	0.618666	0.867692	0.000254643	-0.312112	0.323327	-0.55558	0.0607329	ENSSSCG00000007949	SRL
100240720	blue	-0.368921	0.237956	-0.430643	0.162254	0.385294	0.216142	0.3952	0.203552	0.0719088	0.824251	0.461043	0.131416	-0.00701665	0.982734	-0.454027	0.138164	ENSSSCG00000024676	SRPK3
100153130	blue	-0.471833	0.121464	-0.163522	0.611588	0.866344	0.000267247	0.553549	0.061882	-0.341044	0.277983	0.766602	0.00362977	-0.478364	0.115687	-0.288238	0.363594	ENSSSCG00000012482	SRPX2
100152352	blue	-0.603449	0.0377572	-0.479644	0.114577	0.91311	3.36633e-05	0.526484	0.0786621	-0.17422	0.588139	0.832372	0.000780967	-0.305159	0.334792	-0.527213	0.0781735	ENSSSCG00000032781	SRSF12
100517843	red	0.69292	0.0124826	0.83641	0.000696295	-0.266494	0.40244	-0.192254	0.54943	-0.412033	0.183211	-0.42152	0.172328	-0.250631	0.432037	0.672151	0.016648	ENSSSCG00000015246	ST14
100622364	red	0.796147	0.00194666	0.733685	0.00660821	-0.182179	0.570925	-0.236758	0.458761	0.0784958	0.808405	-0.44526	0.146906	0.0670459	0.835989	0.378214	0.22542	ENSSSCG00000032053	ST8SIA5
100627117	red	0.600354	0.0390168	0.924154	1.7386e-05	-0.48302	0.111682	-0.345353	0.271559	-0.384762	0.21683	-0.524014	0.0803338	-0.299877	0.343647	0.82389	0.00098457	ENSSSCG00000029471	STAC3
100515304	blue	-0.558585	0.0590597	-0.44358	0.14862	0.837122	0.000682148	0.502361	0.0960274	0.0902928	0.780193	0.728086	0.00725694	-0.0960003	0.766628	-0.632086	0.027441	ENSSSCG00000007650	STAG3
396655	red	0.621293	0.0310536	0.964189	4.36773e-07	-0.367654	0.239696	-0.273111	0.390403	-0.199214	0.534779	-0.503456	0.0951884	-0.134	0.678002	0.637456	0.0257614	ENSSSCG00000016057	STAT1
396923	red	0.593695	0.0418282	0.971637	1.37826e-07	-0.281636	0.375173	-0.223071	0.485866	-0.287829	0.364305	-0.416216	0.178362	-0.25148	0.430428	0.667695	0.0176602	ENSSSCG00000000396	STAT2
396923	red	0.593695	0.0418282	0.971637	1.37826e-07	-0.281636	0.375173	-0.223071	0.485866	-0.287829	0.364305	-0.416216	0.178362	-0.25148	0.430428	0.667695	0.0176602	ENSSSCG00000000396	STAT2
397261	black	0.903326	5.6431e-05	0.809267	0.00142917	-0.574792	0.0505867	-0.413993	0.180928	0.086862	0.788374	-0.738146	0.00612327	0.0492072	0.879294	0.688939	0.0132135	ENSSSCG00000016059	STAT4
100623287	blue	-0.526001	0.0789873	-0.41998	0.174066	0.882599	0.000143773	0.701898	0.0109447	0.128586	0.690432	0.760174	0.00410932	-0.127167	0.693699	-0.633007	0.0271475	ENSSSCG00000015302	CFAP69
100156113	red	0.604843	0.0371994	0.966313	3.22848e-07	-0.33872	0.281483	-0.226224	0.479557	-0.355959	0.256115	-0.438819	0.153548	-0.297154	0.34826	0.735973	0.00635601	ENSSSCG00000001913	STOML1
100736928	blue	-0.410481	0.185032	-0.228346	0.475333	0.698227	0.0115553	0.600818	0.038826	-0.202287	0.528364	0.667885	0.0176162	-0.402425	0.19466	-0.26546	0.404336	ENSSSCG00000003541	STPG1
100152253	red	0.542796	0.0682182	0.898046	7.29466e-05	-0.357902	0.253343	-0.0365697	0.910165	-0.226719	0.478572	-0.425988	0.167346	-0.138516	0.667692	0.564504	0.0558591	ENSSSCG00000004125	STX11
100739655	blue	-0.489715	0.106085	-0.35329	0.259952	0.960146	7.40515e-07	0.506928	0.0925589	-0.232039	0.468025	0.865582	0.000274583	-0.470344	0.122807	-0.395238	0.203505	ENSSSCG00000017602	STXBP4
100152427	red	0.335946	0.285693	0.515072	0.0865852	-0.244146	0.444434	-0.191591	0.550833	-0.0593605	0.854602	-0.453633	0.13855	0.374364	0.230564	0.0792687	0.80655	ENSSSCG00000006197	SULF1
100626471	red	0.557477	0.0596727	0.81071	0.00137951	-0.38056	0.222319	0.0698241	0.829279	-0.0958183	0.76706	-0.424859	0.168596	-0.0322608	0.920718	0.45712	0.135162	ENSSSCG00000023280	SULT2B1
100627326	red	0.673601	0.0163278	0.980602	2.09374e-08	-0.432828	0.159897	-0.334642	0.287686	-0.132951	0.680406	-0.55016	0.0638328	-0.111545	0.729997	0.661706	0.019091	ENSSSCG00000022237	SUSD3
100525524	blue	-0.501156	0.0969569	-0.283836	0.371294	0.938611	6.19072e-06	0.754126	0.00460295	-0.100775	0.755326	0.833192	0.000763156	-0.342693	0.275514	-0.490499	0.105441	ENSSSCG00000001513	SYNGAP1
100623833	red	0.739643	0.0059667	0.833539	0.000755707	-0.0600221	0.852997	-0.142184	0.659357	-0.151863	0.637531	-0.278513	0.380717	-0.333848	0.288902	0.61236	0.0342922	ENSSSCG00000035223
100520062	blue	-0.474136	0.119406	-0.296985	0.348546	0.682715	0.014419	0.656146	0.0204934	-0.137116	0.670884	0.650648	0.0219529	-0.264893	0.40538	-0.385755	0.215545	ENSSSCG00000031590	SYT13
100513981	blue	-0.534417	0.0734554	-0.611071	0.0347788	0.802239	0.0016911	0.459587	0.132798	-0.0215706	0.946949	0.791571	0.00215726	-0.249643	0.433915	-0.541928	0.0687488	ENSSSCG00000022200	SYT17
100156434	black	0.955625	1.25767e-06	0.767205	0.00358709	-0.449876	0.14226	-0.287842	0.364283	0.0818009	0.800478	-0.619537	0.0316722	-0.00318611	0.992159	0.622723	0.0305564	ENSSSCG00000004057	SYTL3
100525179	grey	0.0248437	0.938912	-0.25429	0.425117	-0.170391	0.596493	-0.038852	0.90458	0.950511	2.15088e-06	-0.204319	0.52414	0.674524	0.0161266	-0.470205	0.122933	ENSSSCG00000023592	TAC1
492314	blue	-0.698597	0.0114927	-0.666884	0.0178493	0.897564	7.46244e-05	0.599034	0.0395631	-0.0768726	0.812304	0.880624	0.000155745	-0.237298	0.457706	-0.643326	0.0240122	ENSSSCG00000000418	TAC3
492314	blue	-0.698597	0.0114927	-0.666884	0.0178493	0.897564	7.46244e-05	0.599034	0.0395631	-0.0768726	0.812304	0.880624	0.000155745	-0.237298	0.457706	-0.643326	0.0240122	ENSSSCG00000000418	TAC3
110259991	black	0.749565	0.00500387	0.323812	0.304529	-0.47038	0.122775	-0.389367	0.21091	0.459791	0.132604	-0.558988	0.0588381	0.120029	0.710217	0.438959	0.153402	ENSSSCG00000036008	TACR1
100155114	red	0.528894	0.0770549	0.932487	9.85563e-06	-0.120275	0.709645	-0.149199	0.643512	-0.174718	0.587056	-0.280513	0.377161	-0.266704	0.402054	0.547218	0.0655611	ENSSSCG00000004053	TAGAP
733649	red	0.626756	0.0291848	0.982737	1.17289e-08	-0.394377	0.204581	-0.271586	0.393162	-0.184176	0.566637	-0.513325	0.0878441	-0.137475	0.670065	0.6508	0.0219115	ENSSSCG00000025618	TAP1
733650	red	0.54791	0.0651518	0.967238	2.81328e-07	-0.312439	0.322793	-0.213136	0.505984	-0.20219	0.528567	-0.439075	0.153281	-0.145928	0.650884	0.585003	0.0457097	ENSSSCG00000025593
100512518	red	0.608291	0.0358452	0.898566	7.11708e-05	-0.410456	0.185061	-0.167488	0.602854	-0.0188352	0.95367	-0.496123	0.100905	-0.0665267	0.837244	0.56265	0.0568484	ENSSSCG00000012912	TBC1D10C
100516411	blue	-0.525624	0.0792415	-0.381325	0.221314	0.97207	1.27734e-07	0.590804	0.0430921	-0.0885354	0.784381	0.862857	0.000302115	-0.335255	0.286748	-0.527602	0.0779135	ENSSSCG00000022993	TBC1D8B
100622658	greenyellow	-0.326611	0.300123	-0.13521	0.675235	0.591788	0.0426588	0.965042	3.87714e-07	-0.0611293	0.850312	0.636816	0.0259576	-0.305842	0.333655	-0.330974	0.29333	ENSSSCG00000027060	TBX2
100518804	red	0.842469	0.000582794	0.85187	0.000435637	-0.518261	0.0843191	-0.362393	0.247003	0.161686	0.615648	-0.676382	0.0157267	0.110486	0.732477	0.565896	0.055124	ENSSSCG00000017517	TBX21
100152741	greenyellow	-0.371108	0.234969	-0.202956	0.526972	0.694901	0.0121303	0.967015	2.90951e-07	-0.060411	0.852053	0.71365	0.0091498	-0.302411	0.339383	-0.411239	0.184141	ENSSSCG00000009865	TBX3
100524125	blue	-0.66915	0.0173248	-0.376138	0.228185	0.804317	0.00161012	0.765956	0.00367598	-0.330339	0.294313	0.864577	0.000284502	-0.42415	0.169384	-0.440427	0.151873
100513331	blue	-0.754535	0.00456824	-0.631802	0.0275319	0.857717	0.000359869	0.631715	0.02756	0.110251	0.733028	0.901442	6.19439e-05	-0.246462	0.439987	-0.65498	0.0207969
100522370	blue	-0.388055	0.212586	-0.225902	0.480202	0.889894	0.000105656	0.383062	0.219041	-0.218458	0.495162	0.726164	0.00749027	-0.372057	0.23368	-0.354107	0.258775	ENSSSCG00000027409	TCF23
100521769	red	0.614245	0.0335898	0.950697	2.11149e-06	-0.172244	0.592445	-0.105636	0.743865	-0.308365	0.329478	-0.329734	0.295251	-0.314078	0.320125	0.643812	0.0238713	ENSSSCG00000012890	TCIRG1
102162257	blue	-0.459192	0.133176	-0.472709	0.120678	0.931286	1.07422e-05	0.749175	0.0050394	-0.0672719	0.835443	0.896206	7.95178e-05	-0.365695	0.242402	-0.530511	0.0759889	ENSSSCG00000002857	TDRD12
100152652	red	0.589362	0.0437326	0.946408	3.18098e-06	-0.165768	0.606637	-0.160824	0.617558	-0.347236	0.26878	-0.330376	0.294255	-0.326172	0.300811	0.656549	0.0203895
100512817	blue	-0.356552	0.255268	-0.287926	0.364137	0.927882	1.36e-05	0.614027	0.0336704	-0.0954079	0.768034	0.807529	0.00149085	-0.4672	0.125675	-0.340329	0.279057	ENSSSCG00000015774	TENM3
100153079	red	0.572824	0.0515673	0.911999	3.58019e-05	-0.120534	0.709044	-0.120457	0.709224	-0.129005	0.689467	-0.350133	0.264534	-0.110722	0.731926	0.460855	0.131594	ENSSSCG00000000299	TESPA1
100737188	red	0.872887	0.000210328	0.788063	0.00233015	-0.275912	0.385365	-0.223808	0.484388	-0.0130105	0.967989	-0.500588	0.0973978	-0.11969	0.711004	0.620278	0.0314101	ENSSSCG00000024392	THEMIS
100524417	blue	-0.309811	0.327097	-0.173432	0.589854	0.93908	5.96244e-06	0.657085	0.0202516	-0.247538	0.437928	0.801114	0.00173623	-0.50498	0.0940286	-0.296135	0.349995	ENSSSCG00000004980	THSD4
100739717	blue	-0.472657	0.120725	-0.34986	0.264933	0.933199	9.3578e-06	0.807382	0.00149614	-0.161022	0.617118	0.870524	0.000229667	-0.446453	0.145696	-0.424071	0.169472	ENSSSCG00000015350	THSD7A
100524587	greenyellow	-0.396372	0.202093	-0.189956	0.554302	0.759453	0.00416597	0.910739	3.83552e-05	-0.158682	0.622311	0.723865	0.00777675	-0.286116	0.367296	-0.437749	0.15467	ENSSSCG00000012034	TIAM1
110259489	black	0.836733	0.000689844	0.585143	0.0456455	-0.643519	0.0239561	-0.36606	0.241896	0.253176	0.427218	-0.711208	0.0095032	0.246399	0.440107	0.464809	0.127884	ENSSSCG00000038110	TIFAB
100624099	black	0.870052	0.000233691	0.420054	0.173982	-0.552837	0.0622883	-0.473494	0.119977	0.13525	0.675144	-0.614642	0.0334431	0.0355342	0.9127	0.579108	0.0484831	ENSSSCG00000029267	TIGIT
100514962	blue	-0.123786	0.70151	-0.245395	0.442032	-0.344308	0.27311	-0.251343	0.430687	0.736531	0.00629559	-0.385523	0.215845	0.898757	7.05273e-05	-0.513234	0.0879106	ENSSSCG00000002672	MEAK7
100623564	red	0.773909	0.00313766	0.834706	0.000731114	-0.172574	0.591726	-0.179419	0.576872	-0.235315	0.461584	-0.318185	0.313491	-0.451483	0.140665	0.769668	0.00341665
397007	red	0.711934	0.00939708	0.729459	0.00709368	-0.231088	0.469901	-0.205574	0.521539	-0.0894917	0.782101	-0.497795	0.0995818	0.122675	0.704081	0.37512	0.229549	ENSSSCG00000011436
397007	red	0.711934	0.00939708	0.729459	0.00709368	-0.231088	0.469901	-0.205574	0.521539	-0.0894917	0.782101	-0.497795	0.0995818	0.122675	0.704081	0.37512	0.229549	ENSSSCG00000011435	TWF2
102162148	blue	-0.612464	0.0342535	-0.460291	0.132129	0.862896	0.000301706	0.795739	0.00196477	-0.0669954	0.836111	0.894703	8.52234e-05	-0.379631	0.223544	-0.515071	0.0865859	ENSSSCG00000007866	TMC7
102166244	blue	-0.5105	0.0899059	-0.302771	0.338779	0.874292	0.000199454	0.609721	0.0352938	-0.10054	0.755882	0.778013	0.0028845	-0.31999	0.310601	-0.458023	0.134294	ENSSSCG00000005391	MSANTD3-TMEFF1
654831	blue	-0.519145	0.0836982	-0.523892	0.0804168	0.637649	0.0257024	0.404084	0.192652	-0.10379	0.748213	0.533473	0.0740625	0.0993322	0.758737	-0.632805	0.0272116	ENSSSCG00000016064	TMEFF2
100622759	red	0.545341	0.0666798	0.946784	3.07285e-06	-0.13749	0.670031	-0.151471	0.638409	-0.259144	0.416023	-0.308057	0.329987	-0.304534	0.335834	0.61259	0.034206	ENSSSCG00000031170	TMEM123
100623762	blue	-0.391473	0.208235	-0.206031	0.520594	0.83007	0.000832652	0.455011	0.137205	-0.25314	0.427286	0.711047	0.00952683	-0.483508	0.111267	-0.22754	0.476937	ENSSSCG00000009754
100511242	red	0.753671	0.00464181	0.864233	0.000287957	-0.486975	0.108352	-0.289926	0.360664	-0.0272632	0.932974	-0.582312	0.0469616	0.0331215	0.918609	0.54919	0.064399	ENSSSCG00000012905	TMEM134
100523705	red	0.50591	0.0933247	0.953858	1.52422e-06	-0.359964	0.250421	-0.262475	0.40984	-0.235321	0.461573	-0.450728	0.141413	-0.189533	0.555202	0.64026	0.0249146	ENSSSCG00000040673	TMEM140
100627594	red	0.552786	0.0623178	0.954802	1.37679e-06	-0.299245	0.344714	-0.134174	0.677605	-0.187116	0.56035	-0.416527	0.178004	-0.181607	0.572156	0.598134	0.0399388	ENSSSCG00000009012	TMEM154
100525349	red	0.550428	0.063677	0.917027	2.69091e-05	-0.465206	0.127516	-0.378607	0.224899	-0.295707	0.350724	-0.504874	0.0941089	-0.269341	0.397238	0.774215	0.00311822	ENSSSCG00000023785	TMEM156
100512373	red	0.766315	0.00365028	0.862407	0.000306864	-0.444366	0.147816	-0.431091	0.161768	-0.103429	0.749063	-0.601838	0.0384094	-0.0285843	0.929732	0.630422	0.0279771	ENSSSCG00000015700	TMEM163
100217389	red	0.563688	0.0562927	0.965379	3.69577e-07	-0.278525	0.380695	-0.15031	0.641016	-0.204409	0.523953	-0.407556	0.188493	-0.166435	0.60517	0.57399	0.0509845	ENSSSCG00000014349	STING1
110261171	blue	-0.498482	0.0990417	-0.339826	0.279814	0.831828	0.000792956	0.54908	0.0644634	-0.211553	0.509224	0.748807	0.00507299	-0.331691	0.292221	-0.417116	0.177328	ENSSSCG00000039627	TMEM200C
100153043	red	0.767378	0.00357496	0.984886	6.05624e-09	-0.367611	0.239756	-0.26959	0.396786	-0.141978	0.659823	-0.533041	0.0743412	-0.122615	0.70422	0.655656	0.0206206
100523460	blue	-0.533787	0.07386	-0.442333	0.149901	0.857149	0.00036674	0.658159	0.0199772	-0.176943	0.582228	0.812121	0.00133222	-0.33451	0.287886	-0.477611	0.116344	ENSSSCG00000011037	TMEM236
100522901	blue	-0.636418	0.0260801	-0.61871	0.0319666	0.848132	0.000490199	0.699367	0.011363	-0.0450892	0.889338	0.9268	1.46241e-05	-0.329239	0.29602	-0.597561	0.0401792	ENSSSCG00000011965	TMEM45A
100511310	red	0.804329	0.00160969	0.871886	0.000218361	-0.459033	0.133327	-0.50325	0.0953457	-0.208315	0.515878	-0.560854	0.0578182	-0.227297	0.47742	0.788151	0.00232571	ENSSSCG00000013911	TMEM59L
110262244	red	0.515994	0.0859259	0.723361	0.00784065	-0.709473	0.00976051	-0.432302	0.160462	-0.333394	0.289599	-0.662424	0.0189152	-0.0776091	0.810534	0.740033	0.00592647	ENSSSCG00000038541	TMEM60
100525987	red	0.813038	0.00130216	0.783469	0.00257239	-0.237544	0.457226	-0.405989	0.190363	-0.0286142	0.929659	-0.505506	0.0936299	-0.0128869	0.968293	0.518393	0.0842263	ENSSSCG00000006031	TMEM74
100518051	blue	-0.369802	0.23675	0.0401759	0.901342	0.783767	0.0025561	0.79107	0.00218131	-0.142327	0.659031	0.722088	0.00800379	-0.409447	0.18625	-0.31264	0.322465	ENSSSCG00000005325	TMEM8B
100511932	red	0.738636	0.00607171	0.851734	0.00043753	-0.601666	0.0384792	-0.397911	0.200187	-0.177464	0.581098	-0.620919	0.0311847	-0.140479	0.663227	0.761398	0.00401457	ENSSSCG00000028794
100157165	blue	-0.351996	0.261825	-0.167859	0.602041	0.845378	0.000533669	0.345901	0.270749	-0.261945	0.41082	0.687047	0.0135716	-0.477556	0.116392	-0.209492	0.513455	ENSSSCG00000004628	TMOD2
110256563	blue	-0.687701	0.0134471	-0.703489	0.0106875	0.794554	0.0020181	0.435268	0.157291	0.0336748	0.917254	0.768987	0.00346313	-0.056263	0.862123	-0.712724	0.00928263	ENSSSCG00000037371	TMPPE
100522845	blue	0.32527	0.302229	0.288769	0.362671	-0.817133	0.00117425	-0.617516	0.0323951	0.405703	0.190705	-0.777861	0.0028936	0.552911	0.0622459	0.224949	0.482104
106508259	red	0.530476	0.0760116	0.863267	0.000297848	-0.288499	0.363141	-0.329532	0.295565	-0.145291	0.652323	-0.444575	0.147603	-0.0382922	0.905949	0.482868	0.111811	ENSSSCG00000040134	TNFRSF13B
110260624	red	0.6476	0.0227937	0.961056	6.60816e-07	-0.231631	0.46883	-0.20406	0.524678	-0.227544	0.476928	-0.428179	0.164936	-0.157368	0.625234	0.585547	0.0454597	ENSSSCG00000039074	TNFRSF13C
100517087	red	0.679617	0.0150482	0.898102	7.27526e-05	-0.523813	0.0804702	-0.445703	0.146456	-0.0656118	0.839457	-0.661136	0.0192315	0.115066	0.721768	0.546069	0.0662442	ENSSSCG00000032578	TNFRSF17
406191	red	0.599544	0.0393515	0.968784	2.21521e-07	-0.368914	0.237966	-0.314201	0.319925	-0.251671	0.430064	-0.478518	0.115553	-0.216627	0.498872	0.695145	0.0120873	ENSSSCG00000020906	GHSR
406191	red	0.599544	0.0393515	0.968784	2.21521e-07	-0.368914	0.237966	-0.314201	0.319925	-0.251671	0.430064	-0.478518	0.115553	-0.216627	0.498872	0.695145	0.0120873	ENSSSCG00000020906	GHSR
100038026	red	0.459878	0.132521	0.91807	2.53059e-05	-0.295773	0.350611	-0.136986	0.671181	-0.173686	0.589302	-0.394497	0.20443	-0.14167	0.660522	0.536167	0.0723399	ENSSSCG00000009542	TNFSF13B
100621720	black	0.892371	9.47015e-05	0.835191	0.000721062	-0.34912	0.266014	-0.286186	0.367174	-0.092259	0.775513	-0.515109	0.0865589	-0.153608	0.633623	0.668717	0.0174241	ENSSSCG00000026142	TNK1
100196908	red	0.578967	0.0485506	0.963764	4.62937e-07	-0.26992	0.396185	-0.22496	0.482083	-0.340842	0.278286	-0.392934	0.206392	-0.311481	0.324359	0.704414	0.0105401	ENSSSCG00000015525	TOR3A
100625258	black	0.869662	0.000237058	0.83312	0.0007647	-0.447297	0.144844	-0.349266	0.265801	-0.0401877	0.901313	-0.654402	0.0209484	0.0222674	0.945238	0.632135	0.0274253	ENSSSCG00000025592	TP63
100158028	blue	-0.506464	0.0929077	-0.29903	0.345077	0.922672	1.91045e-05	0.628737	0.0285276	-0.0442667	0.891347	0.802742	0.00167123	-0.309018	0.328402	-0.493724	0.102824	ENSSSCG00000004458	TPBG
100144410	black	0.787289	0.0023697	0.712801	0.00927159	-0.223429	0.485148	-0.208937	0.514596	-0.062995	0.845791	-0.398897	0.198972	-0.190564	0.553012	0.589461	0.0436886	ENSSSCG00000032698	TPPP
100627029	red	0.790093	0.00222886	0.907555	4.5451e-05	-0.380206	0.222785	-0.172125	0.592704	-0.0266002	0.9346	-0.50843	0.091437	-0.129578	0.688149	0.638008	0.025593	ENSSSCG00000005511	TRAF1
396616	red	0.852433	0.000427836	0.893374	9.05275e-05	-0.259654	0.415075	-0.30526	0.334623	-0.0226557	0.944284	-0.494141	0.102489	-0.10022	0.756637	0.594361	0.0415407	ENSSSCG00000021068	TRAF5
100154198	red	0.533764	0.073875	0.963206	4.99264e-07	-0.327907	0.298096	-0.223586	0.484832	-0.249424	0.434331	-0.42947	0.163527	-0.217556	0.496989	0.647025	0.0229549	ENSSSCG00000009886	TRAFD1
102163142	red	0.63337	0.0270324	0.949478	2.38083e-06	-0.20235	0.528234	-0.167109	0.603687	-0.308111	0.329898	-0.36578	0.242284	-0.305453	0.334303	0.671233	0.016853	ENSSSCG00000011239	TRANK1
100155669	red	0.712089	0.00937466	0.93929	5.86261e-06	-0.324877	0.302848	-0.253586	0.426445	-0.292533	0.356164	-0.482378	0.112228	-0.218655	0.494764	0.701033	0.0110864	ENSSSCG00000011358	TREX1
100518810	red	-0.299902	0.343604	-0.355675	0.256523	-0.124982	0.698743	-0.0609331	0.850787	0.729216	0.00712237	-0.112247	0.728356	0.609395	0.0354189	-0.497148	0.100092	ENSSSCG00000039862	TRIB3
100302538	red	0.626956	0.029118	0.970135	1.77958e-07	-0.335273	0.286721	-0.224587	0.482828	-0.323509	0.305008	-0.446167	0.145985	-0.277501	0.382521	0.723668	0.0078017	ENSSSCG00000014780	TRIM21
100622285	red	0.592815	0.04221	0.922618	1.91686e-05	-0.0841752	0.794795	-0.0607518	0.851227	-0.326577	0.300177	-0.254931	0.423912	-0.375778	0.228667	0.630709	0.0278841	ENSSSCG00000017614	TRIM25
100626745	blue	-0.564759	0.0557236	-0.244264	0.444206	0.67164	0.0167617	0.776112	0.00299972	-0.00376219	0.990742	0.647314	0.022874	-0.0891963	0.782805	-0.558117	0.0593181	ENSSSCG00000037835	TRIM7
100511188	greenyellow	-0.349806	0.265012	-0.207588	0.517376	0.487051	0.108289	0.930386	1.14467e-05	-0.0893876	0.78235	0.56853	0.0537523	-0.232183	0.46774	-0.336347	0.285083	ENSSSCG00000007757	TRIM72
396561	blue	-0.683017	0.0143586	-0.545684	0.0664745	0.890246	0.000104042	0.481817	0.112708	-0.216792	0.498539	0.9039	5.48296e-05	-0.405065	0.191471	-0.498835	0.098765	ENSSSCG00000039027
100156938	blue	-0.366541	0.241232	-0.228187	0.47565	0.913033	3.38077e-05	0.6219	0.0308418	-0.106154	0.742648	0.744984	0.00543259	-0.339508	0.280294	-0.405476	0.190977	ENSSSCG00000011681	TRPC1
397210	greenyellow	-0.428825	0.164231	-0.267989	0.399703	0.804527	0.00160213	0.920059	2.24567e-05	-0.160784	0.617646	0.767986	0.00353239	-0.312855	0.322114	-0.45513	0.137088	ENSSSCG00000009092	TRPC3
100517321	red	0.672891	0.016484	0.952354	1.78476e-06	-0.351394	0.262698	-0.22006	0.491925	-0.256836	0.420336	-0.470579	0.122594	-0.303703	0.337221	0.774282	0.00311397	ENSSSCG00000030241	TSC22D3
100520775	blue	-0.365087	0.243246	-0.246773	0.439392	0.796461	0.00193278	0.579676	0.0482107	-0.058044	0.857797	0.738517	0.00608423	-0.361545	0.248194	-0.376972	0.227072	ENSSSCG00000013278	TSPAN18
100156166	red	0.775244	0.00305353	0.980309	2.25575e-08	-0.347131	0.268934	-0.294323	0.353091	-0.189463	0.55535	-0.520298	0.0828931	-0.177405	0.581228	0.697702	0.0116447	ENSSSCG00000006733	TTF2
100621517	blue	-0.555145	0.0609779	-0.518998	0.0838016	0.767216	0.00358631	0.513901	0.0874277	0.442722	0.1495	0.666283	0.0179902	0.100966	0.754875	-0.767249	0.00358399	ENSSSCG00000000035	TTLL1
100519519	blue	-0.065156	0.840559	0.0188327	0.953676	0.78074	0.00272509	0.365828	0.242217	-0.287559	0.364776	0.609392	0.0354202	-0.540796	0.0694441	-0.0685953	0.832246
100518253	red	0.755179	0.00451395	0.567131	0.054478	-0.449448	0.142686	-0.38523	0.216224	-0.273247	0.390158	-0.578235	0.0489035	0.0146397	0.963983	0.563595	0.0563423	ENSSSCG00000027190	TUBA8
106504082	blue	-0.396988	0.201328	-0.0904317	0.779862	0.860124	0.000331844	0.753536	0.00465336	-0.273238	0.390174	0.788699	0.00229806	-0.551101	0.063287	-0.237598	0.457122	ENSSSCG00000021988	TUSC3
100620244	black	0.74883	0.00507086	0.26742	0.400745	-0.395725	0.202898	-0.266408	0.402598	0.413426	0.181588	-0.551644	0.0629736	0.414559	0.180273	0.137085	0.670954	ENSSSCG00000027101	TVP23A
444993	red	0.695996	0.0119388	0.871279	0.000223348	-0.460514	0.131918	-0.359566	0.250983	0.0383122	0.9059	-0.68635	0.0137054	0.179297	0.577136	0.507054	0.0924652	ENSSSCG00000008819	TXK
100156354	red	0.638292	0.0255067	0.946161	3.25361e-06	-0.276685	0.38398	-0.261365	0.411896	-0.138572	0.667565	-0.452815	0.139352	-0.0916357	0.776996	0.544451	0.0672155	ENSSSCG00000034131	TXNDC5
733688	red	0.382351	0.219969	0.785616	0.00245689	-0.354795	0.257786	-0.262771	0.409292	-0.255301	0.423215	-0.431741	0.161067	-0.190862	0.55238	0.622602	0.030598	ENSSSCG00000031262	TXNIP
733688	red	0.382351	0.219969	0.785616	0.00245689	-0.354795	0.257786	-0.262771	0.409292	-0.255301	0.423215	-0.431741	0.161067	-0.190862	0.55238	0.622602	0.030598	ENSSSCG00000031262	TXNIP
100512631	red	0.651487	0.0217254	0.948356	2.65222e-06	-0.385021	0.216494	-0.328849	0.296628	-0.335347	0.286608	-0.487249	0.108124	-0.273963	0.388868	0.761212	0.00402886	ENSSSCG00000011393	UBA7
100294688	red	0.573333	0.0513123	0.870812	0.000227243	-0.646672	0.0230544	-0.475757	0.117971	0.0180347	0.955637	-0.723928	0.00776884	0.156883	0.626312	0.567044	0.054523	ENSSSCG00000001252	UBD
100514753	red	0.556544	0.0601926	0.942557	4.47099e-06	-0.43521	0.157354	-0.34873	0.266585	-0.310024	0.326747	-0.501394	0.096773	-0.234064	0.464039	0.735458	0.00641214	ENSSSCG00000023379	UBE2L6
100154594	blue	-0.620394	0.0313692	-0.445815	0.146342	0.963985	4.49163e-07	0.605768	0.0368324	-0.137597	0.669787	0.926854	1.45714e-05	-0.440467	0.151831	-0.486387	0.108843	ENSSSCG00000009502	UGGT2
100511003	blue	-0.5815	0.0473439	-0.678137	0.0153559	0.734459	0.00652208	0.433892	0.158758	0.0858862	0.790704	0.750871	0.00488646	-0.0632485	0.845177	-0.687623	0.0134619	ENSSSCG00000013517	UHRF1
100151990	blue	-0.607179	0.0362778	-0.567581	0.0542436	0.697114	0.0117454	0.62835	0.028655	0.0464245	0.88608	0.754537	0.00456809	-0.145403	0.652068	-0.609133	0.0355196	ENSSSCG00000009742	ULK1
100625256	red	0.821828	0.00103974	0.915252	2.9823e-05	-0.461603	0.130887	-0.426408	0.166883	-0.10465	0.746186	-0.607959	0.0359737	-0.120685	0.708695	0.728644	0.00719026	ENSSSCG00000017761	UNC119
100516123	blue	-0.230076	0.471903	-0.190638	0.552855	0.884167	0.000134792	0.516792	0.0853583	-0.183848	0.567342	0.728597	0.00719588	-0.420309	0.173694	-0.308288	0.329605	ENSSSCG00000004614	UNC13C
100621284	blue	-0.299363	0.344514	-0.178064	0.5798	0.903326	5.64307e-05	0.569439	0.0532844	-0.181064	0.573325	0.718357	0.00849641	-0.373559	0.231649	-0.344798	0.272381	ENSSSCG00000021874	UNC5C
100156454	blue	-0.509408	0.0907116	-0.366944	0.240675	0.867937	0.000252403	0.432177	0.160596	-0.181348	0.572714	0.759311	0.00417724	-0.356473	0.255381	-0.402837	0.19416	ENSSSCG00000015830	UNC5D
100522957	blue	-0.363616	0.245294	-0.147227	0.647954	0.745844	0.00535008	0.438895	0.15347	-0.231751	0.468592	0.618859	0.0319131	-0.296176	0.349925	-0.322684	0.306314	ENSSSCG00000016153	UNC80
100522238	red	0.540922	0.0693669	0.966836	2.98854e-07	-0.307677	0.330614	-0.22972	0.472609	-0.283781	0.371391	-0.415707	0.178947	-0.234931	0.462338	0.650638	0.0219556	ENSSSCG00000012893	UNC93B1
100155919	blue	0.449584	0.142551	0.327981	0.297981	-0.561222	0.0576183	-0.490631	0.105333	0.279826	0.378381	-0.699449	0.0113493	0.495095	0.101724	0.204354	0.524068	ENSSSCG00000010060	UPB1
100524109	blue	-0.429186	0.163837	-0.368073	0.23912	0.944237	3.86532e-06	0.609698	0.0353024	-0.100212	0.756656	0.829433	0.000847426	-0.374163	0.230835	-0.45527	0.136953	ENSSSCG00000011765	USP13
396777	red	0.635167	0.0264681	0.948898	2.5182e-06	-0.433806	0.15885	-0.374923	0.229813	-0.348461	0.266979	-0.51129	0.0893266	-0.287562	0.36477	0.798852	0.00182978	ENSSSCG00000000774	USP18
100625395	blue	-0.649818	0.0221797	-0.407585	0.188458	0.760671	0.00407064	0.518383	0.0842337	0.192701	0.548483	0.786652	0.00240262	-0.163424	0.611805	-0.623228	0.0303821	ENSSSCG00000014892	USP35
100516911	red	0.692893	0.0124875	0.976273	5.6915e-08	-0.301959	0.340141	-0.313489	0.321083	-0.119862	0.710605	-0.49187	0.104323	-0.12389	0.701269	0.615759	0.0330327	ENSSSCG00000021307	USP44
100151826	red	0.699135	0.0114021	0.90498	5.19118e-05	-0.118097	0.714708	-0.133337	0.679521	-0.273683	0.389371	-0.338252	0.282191	-0.297507	0.34766	0.635758	0.0262841	ENSSSCG00000023187	VAV3
397328	greenyellow	-0.423941	0.169617	-0.161213	0.616696	0.763538	0.00385274	0.953345	1.60948e-06	-0.186821	0.56098	0.765784	0.00368832	-0.402467	0.194609	-0.363317	0.245711	ENSSSCG00000014136	VCAN
100621816	red	0.576368	0.0498115	0.944443	3.79564e-06	-0.161126	0.616888	-0.159896	0.619615	-0.299924	0.343567	-0.324579	0.303318	-0.31834	0.313243	0.642919	0.0241306	ENSSSCG00000006209	VCPIP1
100525960	blue	-0.453168	0.139005	-0.279349	0.379229	0.906274	4.8581e-05	0.643093	0.0240798	-0.194127	0.545472	0.802174	0.00169371	-0.433722	0.158939	-0.368452	0.2386	ENSSSCG00000015770	VEGFC
100156373	blue	-0.42946	0.163538	-0.403726	0.193084	0.428099	0.165024	0.270457	0.395208	0.0497934	0.877866	0.500919	0.0971409	-0.0980949	0.761665	-0.402824	0.194176	ENSSSCG00000016196	VIL1
767627	red	0.63093	0.0278128	0.921897	2.00535e-05	-0.361307	0.248528	-0.291143	0.35856	0.0794515	0.806111	-0.570734	0.0526227	0.12949	0.688351	0.441244	0.151025	ENSSSCG00000022467	VPREB1
100157009	blue	-0.379695	0.223459	-0.246305	0.440289	0.950058	2.24944e-06	0.580935	0.0476112	-0.198864	0.535512	0.810969	0.00137074	-0.460607	0.13183	-0.350362	0.2642	ENSSSCG00000010385	VSTM4
100152718	red	0.746592	0.00527907	0.832194	0.000784865	-0.0822459	0.799412	-0.131774	0.683103	-0.0839361	0.795367	-0.321418	0.308325	-0.22927	0.4735	0.550688	0.0635263	ENSSSCG00000010649	VWA2
100623963	red	0.710537	0.00960215	0.928217	1.3295e-05	-0.337688	0.283045	-0.325024	0.302617	-0.267458	0.400674	-0.492094	0.104141	-0.253481	0.426643	0.745575	0.00537578	ENSSSCG00000033394	VWA3B
100515390	red	0.308367	0.329476	0.713878	0.00911739	-0.331157	0.293047	-0.258612	0.417017	0.328724	0.296822	-0.47574	0.117986	0.297432	0.347787	0.178308	0.579273	ENSSSCG00000002516	WARS1
100622202	greenyellow	-0.451108	0.141036	-0.322225	0.307042	0.936373	7.37617e-06	0.848986	0.000477283	-0.210808	0.510751	0.910144	3.96095e-05	-0.491786	0.104392	-0.418359	0.175908	ENSSSCG00000020987	WDR31
100739295	blue	0.344058	0.27348	0.390702	0.209212	-0.655568	0.0206435	-0.390916	0.20894	0.247076	0.438811	-0.570967	0.0525043	0.078149	0.809238	0.492818	0.103554	ENSSSCG00000016437	WDR86
100514743	blue	-0.336604	0.284691	-0.223623	0.484759	0.841288	0.000603697	0.675472	0.0159218	-0.163077	0.612571	0.699679	0.0113109	-0.310835	0.325415	-0.388843	0.211578	ENSSSCG00000016685	WIPF3
100156408	blue	-0.553124	0.0621241	-0.387409	0.213414	0.888725	0.000111158	0.449609	0.142526	-0.0874956	0.786862	0.790814	0.0021937	-0.335098	0.286987	-0.455716	0.13652	ENSSSCG00000012332	WNK3
100521912	blue	-0.56579	0.05518	-0.602069	0.0383152	0.345339	0.27158	0.251346	0.430681	0.25175	0.429915	0.459836	0.132562	0.139007	0.666575	-0.598843	0.0396428	ENSSSCG00000022347	WNT11
100516268	blue	-0.231978	0.468145	-0.0473589	0.883801	0.876489	0.000183321	0.626459	0.0292844	-0.206954	0.518686	0.733128	0.00667073	-0.47333	0.120124	-0.259798	0.414806	ENSSSCG00000000759	WNT5B
100513655	blue	-0.0657085	0.839223	-0.109486	0.734823	-0.512669	0.0883204	-0.407661	0.188368	-0.0982581	0.761279	-0.382538	0.219725	0.370213	0.236189	0.012325	0.969675	ENSSSCG00000006164	WNT8B
100153155	black	0.890565	0.000102594	0.575181	0.0503946	-0.809596	0.00141773	-0.602289	0.038226	0.025218	0.937993	-0.883057	0.000141104	0.240579	0.451323	0.642478	0.0242595	ENSSSCG00000006298	XCL1
414375	black	0.926925	1.45026e-05	0.636483	0.02606	-0.493477	0.103022	-0.451377	0.14077	0.192929	0.548001	-0.711867	0.00940693	0.276402	0.384487	0.435465	0.157083	ENSSSCG00000026707	XCR1
397689	black	0.782568	0.00262206	0.673299	0.0163941	-0.421282	0.172595	-0.409889	0.185729	-0.14048	0.663225	-0.64032	0.0248968	0.132861	0.680612	0.507459	0.0921614	ENSSSCG00000015917	XIRP2
100524909	blue	-0.384564	0.217087	-0.227018	0.477975	0.831929	0.0007907	0.56494	0.0556279	-0.151333	0.63872	0.714464	0.00903428	-0.267367	0.400841	-0.447097	0.145046	ENSSSCG00000015756	XKR5
100518168	red	0.579901	0.0481034	0.952139	1.82479e-06	-0.313318	0.32136	-0.26001	0.414412	-0.211149	0.510051	-0.494769	0.101984	-0.0472141	0.884154	0.541984	0.0687145	ENSSSCG00000012487	XKRX
100524503	blue	-0.474137	0.119405	-0.17446	0.587618	0.897491	7.48815e-05	0.479647	0.114574	-0.184034	0.566943	0.798683	0.00183692	-0.480558	0.113788	-0.318125	0.313587	ENSSSCG00000001216	ZBED9
100144524	red	0.691696	0.012704	0.939546	5.74253e-06	-0.317039	0.315335	-0.284435	0.370242	-0.31532	0.31811	-0.457471	0.134825	-0.2763	0.38467	0.733771	0.0065986	ENSSSCG00000007508	ZBP1
100627119	red	0.880292	0.000157833	0.75497	0.00453149	-0.268532	0.398713	-0.267385	0.400807	-0.0128518	0.96838	-0.499114	0.0985459	-0.0412976	0.8986	0.540412	0.0696814	ENSSSCG00000002908	ZBTB32
100156984	red	0.627416	0.0289646	0.975746	6.34588e-08	-0.30557	0.334108	-0.207366	0.517834	-0.136646	0.671954	-0.461648	0.130845	-0.111834	0.729323	0.573482	0.0512381	ENSSSCG00000004109	ZC3H12D
100526028	red	0.755098	0.00452074	0.936874	7.0966e-06	-0.399179	0.198625	-0.394606	0.204294	-0.0411079	0.899064	-0.608855	0.0356267	0.0340337	0.916374	0.574822	0.0505722	ENSSSCG00000012541
100513075	red	0.555435	0.0608143	0.889962	0.000105345	-0.11161	0.729845	-0.138928	0.666755	-0.0462179	0.886584	-0.342022	0.276517	-0.110033	0.73354	0.452055	0.1401	ENSSSCG00000007659	ZCWPW1
106504473	greenyellow	-0.366542	0.24123	-0.170549	0.596147	0.719685	0.00831852	0.871758	0.000219403	0.16359	0.611439	0.707169	0.01011	-0.250074	0.433095	-0.457095	0.135186	ENSSSCG00000040339	ZFHX2
100521543	black	0.711655	0.00943779	0.533975	0.0737394	-0.652861	0.0213567	-0.555004	0.0610572	0.257527	0.419042	-0.682995	0.014363	0.147749	0.646776	0.535246	0.0729257	ENSSSCG00000013495	ZFR2
100520899	blue	-0.361905	0.247688	-0.229713	0.472622	0.895881	8.07249e-05	0.362839	0.246379	-0.176884	0.582355	0.75943	0.00416777	-0.443306	0.148901	-0.316125	0.31681	ENSSSCG00000007823	ZKSCAN2
106510560	blue	0.435941	0.156578	0.0631162	0.845497	-0.507803	0.0919042	-0.394042	0.205	0.196991	0.539441	-0.553234	0.0620613	0.426219	0.167091	0.127016	0.694049	ENSSSCG00000020988
100525091	blue	-0.273787	0.389184	-0.0572915	0.859624	0.846563	0.000514614	0.429119	0.163909	-0.312572	0.322575	0.686838	0.0136118	-0.524872	0.07975	-0.161966	0.615029	ENSSSCG00000012272	ZNF157
106507056	blue	-0.319605	0.311216	-0.190221	0.553739	0.889526	0.000107363	0.818144	0.00114422	-0.0403059	0.901024	0.775821	0.00301766	-0.33123	0.292933	-0.444591	0.147586
106504195	blue	-0.256018	0.421869	-0.125205	0.698228	0.747806	0.00516537	0.691924	0.0126627	-0.33645	0.284926	0.723144	0.00786828	-0.59387	0.0417525	-0.129274	0.688848	ENSSSCG00000018029
100520455	blue	-0.40871	0.187122	-0.301392	0.341093	0.94001	5.53001e-06	0.535324	0.0728755	-0.285972	0.367548	0.81432	0.001261	-0.482567	0.112067	-0.331753	0.292125	ENSSSCG00000011208	ZNF385D
100520077	blue	-0.342386	0.275974	-0.106304	0.742293	0.922844	1.88983e-05	0.563307	0.0564961	-0.163759	0.611066	0.74406	0.00552229	-0.375694	0.228779	-0.368366	0.238717	ENSSSCG00000002838	ZNF423
110260887	blue	-0.445148	0.147019	-0.358948	0.251859	0.701459	0.0110163	0.466226	0.126572	0.167087	0.603737	0.694112	0.0122697	-0.174765	0.586953	-0.519347	0.0835569	ENSSSCG00000031875	ZNF469
102164126	blue	-0.307521	0.330872	-0.195361	0.54287	0.898513	7.13491e-05	0.589653	0.0436031	-0.28011	0.377877	0.758795	0.00421815	-0.466504	0.126316	-0.292292	0.356579	ENSSSCG00000011168	ZNF510
100739769	blue	-0.409425	0.186276	-0.195252	0.543099	0.890518	0.000102808	0.577409	0.0493037	-0.0230529	0.943308	0.73425	0.00654525	-0.275951	0.385295	-0.458298	0.13403	ENSSSCG00000003715	ZNF521
100154558	greenyellow	-0.458124	0.134197	-0.273419	0.389848	0.620977	0.0311641	0.97133	1.45381e-07	0.0559246	0.862945	0.684353	0.0140941	-0.230599	0.470869	-0.453754	0.138431	ENSSSCG00000006718	ZNF697
100152061	blue	-0.597731	0.0401078	-0.440272	0.152033	0.922741	1.90217e-05	0.59742	0.0402384	-0.0482545	0.881616	0.829258	0.000851517	-0.291966	0.35714	-0.537292	0.0716285	ENSSSCG00000021601	ZNF711
100518029	blue	-0.525474	0.0793426	-0.384594	0.217048	0.828484	0.000869774	0.272104	0.392224	-0.217091	0.497932	0.723729	0.00779395	-0.36332	0.245706	-0.360409	0.249793	ENSSSCG00000015300	ZNF804B
100144512	red	0.787671	0.00235012	0.905882	4.95734e-05	-0.259053	0.416193	-0.250218	0.432822	-0.0303792	0.925331	-0.504827	0.0941439	-0.00978788	0.975916	0.514615	0.0869134	ENSSSCG00000007526	ZNF831
100624243	red	0.676943	0.0156076	0.942913	4.33666e-06	-0.297057	0.348424	-0.268502	0.398768	-0.323476	0.305059	-0.433337	0.159351	-0.310831	0.325423	0.744168	0.0055118	ENSSSCG00000030108	ZNFX1
100302699	red	0.707842	0.010007	0.893174	9.13479e-05	-0.34421	0.273254	-0.460209	0.132207	-0.225959	0.480086	-0.54918	0.0644049	-0.175633	0.58507	0.724813	0.0076577	ENSSSCG00000017493	ZPBP2
100519372	blue	-0.306666	0.332288	-0.232356	0.467399	0.894679	8.5315e-05	0.641825	0.0244509	-0.157039	0.625967	0.773948	0.00313516	-0.44761	0.144528	-0.326338	0.300552	ENSSSCG00000003740	ZSCAN30
TCONS_00000257	blue	0.0161719	0.960216	0.0131455	0.967657	-0.399063	0.198768	-0.301021	0.341718	-0.255517	0.422811	-0.349302	0.265748	0.137593	0.669796	0.211709	0.508904
TCONS_00000450	blue	-0.611494	0.0346187	-0.555015	0.0610511	0.637002	0.0259005	0.333332	0.289694	-0.166199	0.605688	0.694055	0.0122799	-0.267187	0.40117	-0.426868	0.166376
TCONS_00000451	blue	-0.649537	0.0222567	-0.575785	0.0500971	0.740087	0.00592086	0.382221	0.220139	-0.170405	0.596463	0.769742	0.00341162	-0.279197	0.379498	-0.490545	0.105404
TCONS_00000643	blue	-0.203564	0.525709	0.270691	0.394785	0.483653	0.111144	0.233101	0.465932	-0.337303	0.283629	0.416432	0.178113	-0.529566	0.0766106	0.113134	0.726281
TCONS_00001127	blue	-0.772023	0.00325948	-0.474149	0.119394	0.841948	0.000591942	0.615468	0.0331394	-0.056209	0.862254	0.809735	0.00141291	-0.173441	0.589835	-0.636294	0.0261183
TCONS_00001128	blue	-0.711494	0.00946134	-0.565069	0.0555597	0.683116	0.0143389	0.696509	0.0118498	0.00975086	0.976007	0.756411	0.00441147	-0.18155	0.572278	-0.574861	0.0505528
TCONS_00001129	blue	-0.539607	0.0701805	-0.447724	0.144414	0.536481	0.0721409	0.60991	0.0352213	-0.0285821	0.929738	0.611443	0.0346381	-0.193644	0.546491	-0.417799	0.176547
TCONS_00001130	blue	-0.688106	0.0133703	-0.53233	0.0748017	0.678312	0.0153194	0.748042	0.00514346	0.0918924	0.776385	0.751973	0.0047891	-0.158081	0.623646	-0.593891	0.0417433
TCONS_00001131	blue	-0.762377	0.00393989	-0.565195	0.0554935	0.880079	0.000159183	0.830306	0.000827238	0.000373829	0.99908	0.930253	1.15534e-05	-0.254537	0.424653	-0.675716	0.0158693
TCONS_00001182	blue	-0.358519	0.252467	-0.312173	0.323228	0.386186	0.214989	0.216091	0.499962	-0.0911797	0.778081	0.494577	0.102138	-0.242579	0.447455	-0.251998	0.429445
TCONS_00001301	blue	-0.69216	0.0126197	-0.47148	0.121781	0.900766	6.40233e-05	0.777829	0.00289546	-0.268814	0.398198	0.901262	6.24912e-05	-0.359747	0.250727	-0.541515	0.0690018
TCONS_00001302	blue	-0.555508	0.0607734	-0.358537	0.252442	0.830489	0.000823049	0.793434	0.00206952	-0.298871	0.345347	0.811902	0.00133949	-0.366661	0.241066	-0.44524	0.146925
TCONS_00002102	red	0.48906	0.106623	0.797895	0.0018705	-0.507434	0.0921805	-0.402466	0.19461	-0.530616	0.0759201	-0.469467	0.123602	-0.403502	0.193355	0.872969	0.000209681
TCONS_00002301	red	0.693809	0.0123236	0.419769	0.174305	-0.435226	0.157337	-0.260438	0.413616	0.321511	0.308175	-0.579661	0.048218	0.412347	0.182845	0.167314	0.603237
TCONS_00002620	blue	-0.393235	0.206012	-0.23998	0.452487	0.591552	0.0427627	0.844147	0.000554055	-0.128327	0.691027	0.624253	0.0300306	-0.31205	0.323428	-0.312203	0.323178
TCONS_00002789	black	0.561639	0.057393	0.424758	0.168708	-0.453198	0.138976	-0.376778	0.227331	-0.265648	0.403992	-0.572478	0.0517411	0.0880547	0.785527	0.484423	0.110493
TCONS_00002803	greenyellow	0.0385223	0.905386	0.316325	0.316485	0.204049	0.524702	0.693378	0.0124005	-0.347463	0.268445	0.274302	0.388258	-0.509981	0.090288	0.23568	0.46087
TCONS_00002809	black	0.716649	0.0087294	0.411437	0.183909	-0.0872987	0.787332	-0.143234	0.656977	-0.158291	0.623181	-0.259539	0.415288	-0.243775	0.445148	0.503314	0.0952967
TCONS_00003349	blue	-0.613702	0.0337909	-0.52023	0.0829403	0.583244	0.0465253	0.452831	0.139336	0.0733334	0.820819	0.621888	0.030846	-0.0927099	0.774441	-0.529178	0.0768667
TCONS_00003350	blue	-0.504828	0.0941436	-0.398545	0.199406	0.582836	0.0467157	0.327494	0.298741	0.112861	0.726921	0.425584	0.167792	0.147846	0.646557	-0.573431	0.0512635
TCONS_00003358	blue	-0.731678	0.00683551	-0.518374	0.0842398	0.906055	4.91335e-05	0.682592	0.0144434	-0.157925	0.623994	0.942723	4.4081e-06	-0.383309	0.218719	-0.559413	0.0586043
TCONS_00003369	blue	-0.63468	0.0266201	-0.498918	0.0986999	0.732896	0.00669688	0.409454	0.186242	0.0317554	0.921957	0.718162	0.00852276	-0.213873	0.504479	-0.504289	0.0945531
TCONS_00003370	blue	-0.646364	0.0231414	-0.40915	0.186602	0.856459	0.000375231	0.551751	0.0629118	-0.224916	0.48217	0.872586	0.00021272	-0.430153	0.162785	-0.442433	0.149798
TCONS_00003374	black	-0.834306	0.000739472	-0.702272	0.0108837	0.754771	0.00454825	0.693477	0.0123829	0.0676273	0.834584	0.794784	0.00200763	0.048534	0.880935	-0.843318	0.000568101
TCONS_00003375	blue	-0.640601	0.024813	-0.597187	0.0403366	0.688228	0.0133472	0.442383	0.149849	0.0564143	0.861755	0.747701	0.00517508	-0.17928	0.577172	-0.568421	0.0538083
TCONS_00005154	blue	0.0542039	0.867129	-0.101175	0.754383	-0.460425	0.132002	-0.178824	0.578158	0.743834	0.00554447	-0.428926	0.16412	0.559587	0.0585093	-0.130661	0.68566
TCONS_00005160	blue	-0.202752	0.527396	-0.220846	0.490339	0.0900695	0.780725	-0.152769	0.635502	-0.462977	0.129595	0.195601	0.542364	-0.408225	0.187697	0.212624	0.50703
TCONS_00005161	blue	0.105099	0.745129	-0.11422	0.723745	0.241986	0.448599	0.0272802	0.932932	-0.250764	0.431784	0.272105	0.392222	-0.456423	0.135835	0.184318	0.566333
TCONS_00005713	blue	-0.553981	0.0616364	-0.45648	0.13578	0.856081	0.000379947	0.479206	0.114956	-0.0998263	0.757569	0.799137	0.00181778	-0.280454	0.377267	-0.518683	0.0840223
TCONS_00005717	blue	-0.431037	0.161827	-0.360813	0.249224	0.930058	1.17121e-05	0.592283	0.0424422	-0.261852	0.410993	0.830029	0.000833597	-0.446264	0.145887	-0.383765	0.218125
TCONS_00006370	blue	-0.44345	0.148753	-0.293412	0.354652	0.945206	3.54681e-06	0.563196	0.0565557	-0.346762	0.269477	0.847303	0.000502978	-0.529213	0.0768437	-0.31809	0.313644
TCONS_00006478	blue	-0.269732	0.396527	-0.293645	0.354253	0.673794	0.0162857	0.609319	0.0354481	-0.487719	0.107733	0.747093	0.00523192	-0.726577	0.00743974	-0.0205164	0.949539
TCONS_00007053	grey	-0.126402	0.695464	-0.119478	0.711497	-0.183222	0.568685	-0.205093	0.522535	-0.470655	0.122526	-0.00298066	0.992665	-0.329067	0.296288	0.332048	0.291671
TCONS_00008732	blue	-0.288528	0.36309	-0.0495768	0.878394	0.428542	0.164539	0.436416	0.156076	-0.630291	0.0280197	0.522751	0.0811974	-0.756077	0.0044391	0.233326	0.46549
TCONS_00009371	blue	-0.408885	0.186915	-0.260803	0.412938	0.700975	0.0110958	0.365698	0.242398	-0.145262	0.652387	0.567279	0.054401	-0.217955	0.496179	-0.349323	0.265717
TCONS_00009726	blue	-0.462532	0.130013	-0.440053	0.152261	0.448047	0.144089	0.300466	0.342653	0.0165123	0.959379	0.44588	0.146276	0.138033	0.668793	-0.583913	0.0462141
TCONS_00009836	blue	0.374725	0.230079	0.157092	0.625848	-0.723466	0.00782731	-0.589818	0.0435296	0.615993	0.0329473	-0.801948	0.0017027	0.763484	0.00385677	0.0384639	0.905529
TCONS_00009848	red	0.0949695	0.769074	-0.113661	0.725051	-0.44524	0.146926	-0.396648	0.201751	0.572997	0.0514805	-0.510028	0.0902534	0.673137	0.0164299	-0.163108	0.612502
TCONS_00009870	red	0.17067	0.595881	0.372904	0.232534	-0.438868	0.153497	-0.330856	0.293511	0.461524	0.130961	-0.550592	0.0635818	0.673497	0.0163507	-0.122905	0.703549
TCONS_00009871	red	-0.10116	0.754416	-0.109318	0.735216	-0.201796	0.529387	-0.396055	0.202487	0.561364	0.0575414	-0.332005	0.291736	0.723936	0.00776775	-0.391931	0.207656
TCONS_00009874	blue	0.24573	0.441391	0.0446883	0.890317	-0.584875	0.0457686	-0.36565	0.242465	0.744793	0.00545107	-0.650908	0.0218822	0.866698	0.000263891	-0.21579	0.500574
TCONS_00009906	blue	-0.40078	0.196664	-0.335281	0.286709	0.77149	0.00329456	0.871543	0.000221165	-0.200178	0.532764	0.764664	0.00376963	-0.375364	0.229222	-0.389301	0.210994
TCONS_00010515	red	0.683965	0.0141706	0.870502	0.000229853	-0.18218	0.570923	-0.140696	0.662733	-0.321094	0.30884	-0.361103	0.248816	-0.292284	0.356592	0.653387	0.0212168
TCONS_00010712	black	0.734482	0.00651951	0.214958	0.502267	-0.711815	0.0094145	-0.511634	0.0890747	0.223844	0.484316	-0.717502	0.00861236	0.341734	0.276948	0.375768	0.22868
TCONS_00011391	blue	0.153558	0.633734	0.238733	0.454911	-0.707973	0.009987	-0.543111	0.0680265	-0.00427146	0.989488	-0.683471	0.0142684	0.54149	0.0690173	0.141981	0.659817
TCONS_00011396	blue	0.297768	0.347217	0.0125083	0.969224	-0.632801	0.0272129	-0.471302	0.121941	-0.255565	0.422719	-0.546451	0.0660166	0.165129	0.608043	0.381321	0.221318
TCONS_00011409	blue	0.472176	0.121156	0.206443	0.519742	-0.741677	0.00575881	-0.529475	0.0766705	-0.331967	0.291795	-0.618558	0.0320206	-0.060001	0.853048	0.678559	0.0152677
TCONS_00011432	blue	0.318818	0.312475	-0.0784753	0.808454	-0.682492	0.0144636	-0.553881	0.061693	0.52971	0.0765156	-0.66985	0.0171652	0.668682	0.0174322	0.00116785	0.997126
TCONS_00011888	red	0.547505	0.0653907	0.827166	0.000901604	-0.318607	0.312815	-0.0642709	0.842701	-0.507779	0.0919226	-0.346592	0.269728	-0.397488	0.20071	0.74408	0.0055204
TCONS_00012248	red	0.340759	0.27841	0.834704	0.000731146	-0.394009	0.205042	-0.234706	0.462778	-0.342896	0.275212	-0.394391	0.204563	-0.228768	0.474497	0.623159	0.030406
TCONS_00012474	red	0.699814	0.0112883	0.898912	7.00062e-05	-0.51982	0.083226	-0.402986	0.193979	-0.351615	0.262378	-0.577888	0.0490714	-0.256604	0.42077	0.834492	0.000735579
TCONS_00012906	greenyellow	-0.390868	0.209	-0.331187	0.292999	0.438483	0.1539	0.839914	0.000628759	-0.0357202	0.912244	0.572167	0.0518976	-0.237766	0.456794	-0.334401	0.288054
TCONS_00013231	red	0.697347	0.0117054	0.859367	0.000340474	-0.520444	0.0827914	-0.425368	0.168032	-0.239826	0.452786	-0.634826	0.0265743	-0.0391194	0.903926	0.673946	0.0162525
TCONS_00013236	red	0.575358	0.0503074	0.945671	3.40161e-06	-0.422472	0.171258	-0.34621	0.270292	-0.328965	0.296447	-0.506635	0.0927789	-0.217337	0.497432	0.723973	0.00776319
TCONS_00013339	red	0.689286	0.0131486	0.630625	0.0279113	-0.445856	0.1463	-0.320577	0.309663	-0.319276	0.311742	-0.554799	0.0611728	-0.0858004	0.79091	0.6406	0.0248135
TCONS_00013342	red	0.508728	0.091216	0.911525	3.6747e-05	-0.449258	0.142876	-0.360651	0.249451	-0.320482	0.309816	-0.527968	0.0776699	-0.125576	0.69737	0.653544	0.021175
TCONS_00013343	red	0.52262	0.0812873	0.939556	5.73771e-06	-0.419423	0.174698	-0.339948	0.27963	-0.256102	0.421712	-0.517798	0.0846459	-0.0900139	0.780857	0.607812	0.0360311
TCONS_00014282	black	0.88679	0.000120758	0.676695	0.0156602	-0.309842	0.327046	-0.320102	0.310422	-0.0838929	0.79547	-0.517734	0.0846908	-0.0669582	0.836201	0.584693	0.045853
TCONS_00015757	red	0.859765	0.000335918	0.908985	4.21464e-05	-0.41988	0.17418	-0.418149	0.176147	-0.183798	0.567447	-0.580999	0.0475807	-0.171144	0.594846	0.752144	0.00477412
TCONS_00017000	blue	-0.467176	0.125697	-0.339577	0.280189	0.876983	0.000179838	0.801167	0.00173412	-0.248769	0.43558	0.851895	0.000435283	-0.475216	0.118448	-0.376679	0.227463
TCONS_00017332	blue	0.472907	0.120501	0.458199	0.134125	-0.681435	0.0146766	-0.629563	0.0282568	0.202313	0.528311	-0.734525	0.00651481	0.335611	0.286204	0.398913	0.198952
TCONS_00017335	blue	0.238545	0.455276	-0.120828	0.708364	-0.646455	0.0231158	-0.527357	0.0780771	0.268459	0.398846	-0.613785	0.0337603	0.597236	0.0403157	0.0165483	0.959291
TCONS_00017342	blue	0.581485	0.0473509	0.185375	0.56407	-0.59861	0.0397396	-0.402924	0.194055	0.00188436	0.995363	-0.664949	0.018306	0.322173	0.307124	0.342776	0.27539
TCONS_00018999	blue	-0.315287	0.318163	-0.356839	0.254858	0.755631	0.00447616	0.730071	0.00702168	-0.166217	0.605649	0.719607	0.00832889	-0.29229	0.356582	-0.427317	0.165881
TCONS_00019101	greenyellow	-0.502166	0.0961777	-0.331769	0.292101	0.682975	0.014367	0.935223	8.05165e-06	-0.0761761	0.813978	0.715605	0.00887407	-0.156627	0.626883	-0.558978	0.0588436
TCONS_00019383	red	0.433279	0.159413	0.78859	0.00230351	-0.487624	0.107812	-0.321289	0.308529	-0.484332	0.11057	-0.455721	0.136515	-0.309704	0.327272	0.765425	0.00371426
TCONS_00020834	red	0.531528	0.0753236	0.916354	2.79867e-05	-0.293933	0.353758	-0.1322	0.682127	-0.492583	0.103745	-0.376051	0.228301	-0.330907	0.293433	0.706958	0.0101424
TCONS_00020935	red	0.737415	0.00620086	0.9266	1.48196e-05	-0.302892	0.338576	-0.197554	0.538259	-0.19968	0.533804	-0.408314	0.187592	-0.31688	0.31559	0.725194	0.00761021
TCONS_00021110	blue	-0.541167	0.0692158	-0.470009	0.12311	0.87121	0.000223918	0.517825	0.0846266	-0.23606	0.460125	0.849399	0.000471131	-0.430398	0.162519	-0.419001	0.175177
TCONS_00021254	blue	0.554834	0.0611532	0.206982	0.518627	-0.750716	0.00490034	-0.424741	0.168727	0.111334	0.730492	-0.675518	0.0159118	0.187609	0.559297	0.487908	0.107576
TCONS_00021260	black	0.781775	0.00266638	0.364917	0.243481	-0.35033	0.264247	-0.250686	0.431933	-0.0748375	0.817198	-0.49584	0.10113	0.0200561	0.95067	0.475784	0.117947
TCONS_00021261	blue	0.420646	0.173313	0.219798	0.492453	-0.502253	0.0961112	-0.277801	0.381986	0.0113942	0.971964	-0.553964	0.061646	0.315662	0.317557	0.238302	0.45575
TCONS_00021283	blue	0.244153	0.44442	0.0624823	0.847033	-0.527506	0.0779777	-0.500915	0.0971442	0.211367	0.509605	-0.608634	0.0357122	0.627631	0.0288932	-0.018997	0.953272
TCONS_00021348	black	0.601323	0.0386192	0.418995	0.175183	-0.259515	0.415332	-0.24228	0.448033	-0.369222	0.237543	-0.389138	0.211201	-0.155714	0.628918	0.544852	0.0669734
TCONS_00023358	red	0.551008	0.0633409	0.701448	0.0110181	-0.576626	0.0496852	-0.299296	0.344628	-0.155555	0.629273	-0.574674	0.0506455	0.00672374	0.983454	0.56795	0.0540523
TCONS_00024934	red	0.570877	0.0525499	0.966044	3.35803e-07	-0.246764	0.439408	-0.180936	0.573601	-0.312218	0.323153	-0.370678	0.235555	-0.298544	0.345901	0.669222	0.0173085
TCONS_00025541	red	0.180855	0.573775	0.5493	0.0643349	-0.609465	0.0353918	-0.368955	0.237909	0.113864	0.724576	-0.641786	0.0244623	0.451882	0.140271	0.189905	0.554412
TCONS_00027262	blue	0.010055	0.975259	-0.0840614	0.795067	-0.263325	0.408269	0.0863079	0.789697	0.403512	0.193343	-0.338309	0.282105	0.711151	0.00951158	-0.372843	0.232616
TCONS_00028001	blue	-0.478517	0.115554	-0.429587	0.1634	0.644735	0.0236053	0.680098	0.0149492	-0.0254106	0.93752	0.702797	0.0107988	-0.148592	0.644879	-0.554205	0.061509
TCONS_00028227	black	0.735048	0.00645711	0.481529	0.112954	-0.218864	0.49434	-0.245386	0.442051	-0.307326	0.331196	-0.346993	0.269137	-0.317105	0.315229	0.664097	0.0185099
TCONS_00028229	red	0.852671	0.000424579	0.927776	1.36975e-05	-0.390674	0.209246	-0.354287	0.258516	-0.0701177	0.828571	-0.565453	0.0553574	-0.0944487	0.77031	0.659901	0.0195383
TCONS_00028440	blue	0.384838	0.216732	0.0659998	0.838518	-0.632966	0.0271606	-0.31941	0.311528	0.318258	0.313374	-0.68099	0.0147669	0.609865	0.0352385	0.0711248	0.826141
TCONS_00041749	blue	-0.588473	0.0441308	-0.590973	0.0430175	0.615137	0.0332609	0.468088	0.124861	0.0599568	0.853155	0.654357	0.0209603	0.0404664	0.900632	-0.694824	0.0121439
TCONS_00041804	blue	-0.538339	0.0709709	-0.307816	0.330384	0.844953	0.000540643	0.732511	0.00674045	-0.165459	0.607317	0.89088	0.000101183	-0.458453	0.133882	-0.432427	0.160328
TCONS_00042379	red	0.428161	0.164956	0.897212	7.58695e-05	-0.334783	0.28747	-0.315193	0.318316	-0.413654	0.181322	-0.420061	0.173974	-0.237815	0.456699	0.657876	0.0200493
TCONS_00042760	blue	-0.518499	0.0841521	-0.438334	0.154057	0.959812	7.71661e-07	0.483727	0.111081	-0.183538	0.568006	0.858764	0.000347469	-0.393094	0.20619	-0.46567	0.127086
TCONS_00043561	blue	-0.590865	0.0430654	-0.49026	0.105637	0.808483	0.00145675	0.671549	0.0167822	-0.250819	0.43168	0.828311	0.000873903	-0.319785	0.310928	-0.508526	0.0913657
TCONS_00043710	red	0.324257	0.303826	0.856782	0.000371239	-0.222492	0.487027	-0.161952	0.615059	-0.192326	0.549277	-0.284081	0.370863	-0.209379	0.513687	0.49346	0.103037
TCONS_00043870	blue	0.393685	0.205447	0.132962	0.680381	-0.560674	0.057916	-0.365963	0.242031	-0.40074	0.196712	-0.398859	0.199018	-0.266767	0.40194	0.665626	0.0181453
TCONS_00044193	black	0.897414	7.51552e-05	0.633791	0.0268995	-0.73849	0.006087	-0.554987	0.061067	-0.133644	0.678817	-0.819212	0.00111314	0.100232	0.756609	0.718979	0.00841267
TCONS_00044875	blue	0.536796	0.0719416	0.204587	0.523586	-0.671679	0.0167531	-0.613609	0.0338257	-0.242879	0.446875	-0.651999	0.0215875	0.117908	0.715148	0.534091	0.0736646
TCONS_00045661	red	0.837856	0.000667787	0.897971	7.32078e-05	-0.535792	0.0725778	-0.415628	0.179038	-0.0803555	0.803943	-0.642289	0.0243146	-0.0792071	0.806698	0.721496	0.00808043
TCONS_00046013	blue	-0.475531	0.11817	-0.405787	0.190605	0.927652	1.38129e-05	0.547918	0.0651468	-0.268829	0.398171	0.863681	0.000293572	-0.488248	0.107294	-0.375433	0.229129
TCONS_00046016	blue	-0.497116	0.100118	-0.408562	0.187297	0.917889	2.55781e-05	0.528199	0.077516	-0.285002	0.369247	0.856922	0.000369516	-0.484065	0.110795	-0.372857	0.232597
TCONS_00046221	black	0.862318	0.000307809	0.370276	0.236103	-0.437264	0.155181	-0.359629	0.250895	-0.162594	0.61364	-0.528063	0.0776064	-0.130713	0.685541	0.658776	0.0198211
TCONS_00046222	red	0.430706	0.162185	0.884331	0.000133881	-0.315502	0.317816	-0.275921	0.385349	-0.18956	0.555145	-0.36998	0.236507	-0.223377	0.485252	0.593357	0.0419746
TCONS_00046229	black	0.916605	2.75805e-05	0.824451	0.000969972	-0.552316	0.0625871	-0.457404	0.134889	-0.270235	0.395612	-0.660226	0.0194573	-0.196949	0.539529	0.857175	0.000366429
TCONS_00046230	red	0.716018	0.00881655	0.91868	2.44037e-05	-0.36343	0.245553	-0.347968	0.267704	-0.24217	0.448245	-0.477384	0.116543	-0.317523	0.314555	0.794906	0.00200211
TCONS_00046258	red	0.775321	0.00304871	0.913498	3.29403e-05	-0.416055	0.178547	-0.4054	0.19107	-0.157458	0.625032	-0.523185	0.0808999	-0.275992	0.385221	0.799177	0.0018161
TCONS_00048369	blue	0.56526	0.0554591	0.330891	0.293457	-0.78292	0.00260257	-0.467005	0.125854	-0.109679	0.734369	-0.769801	0.00340761	0.269513	0.396926	0.500288	0.0976302
XR_001297665.2	greenyellow	-0.45013	0.142007	-0.41108	0.184328	0.231722	0.46865	0.703815	0.0106353	0.301594	0.340755	0.368064	0.239132	0.202189	0.528568	-0.570253	0.0528675
XR_001297829.2	red	0.526357	0.0787478	0.842833	0.000576457	-0.144892	0.653224	-0.0447358	0.890201	-0.511014	0.0895284	-0.232442	0.46723	-0.482881	0.1118	0.715323	0.00891348
XR_001297933.2	red	0.603986	0.0375418	0.916836	2.72114e-05	-0.502058	0.0962611	-0.331647	0.292289	-0.361444	0.248336	-0.571961	0.0520012	-0.153477	0.633917	0.725438	0.00757992
XR_001298686.2	red	0.7311	0.00690206	0.840066	0.000625947	-0.22178	0.48846	-0.23868	0.455013	-0.168974	0.599595	-0.448585	0.143549	-0.119732	0.710907	0.568317	0.0538622
XR_001298808.2	blue	-0.636454	0.0260692	-0.526111	0.0789134	0.664738	0.0183564	0.376058	0.228293	-0.119568	0.711287	0.757271	0.00434101	-0.263245	0.408417	-0.494026	0.102581
XR_001300001.2	red	0.701983	0.0109308	0.648929	0.0224242	-0.62966	0.0282249	-0.52961	0.0765814	-0.36403	0.244716	-0.631734	0.0275536	-0.266025	0.403299	0.89776	7.39412e-05
XR_001300181.2	red	0.476955	0.116917	0.878652	0.000168459	-0.426278	0.167026	-0.30148	0.340946	-0.442728	0.149494	-0.449689	0.142446	-0.274538	0.387832	0.724228	0.00773104
XR_001301660.2	red	0.602626	0.0380894	0.44804	0.144096	-0.596463	0.0406426	-0.453856	0.138331	-0.184257	0.566465	-0.644219	0.0237536	0.138598	0.667505	0.505621	0.0935431
XR_001302290.2	black	0.68356	0.0142507	0.486294	0.10892	-0.332786	0.290533	-0.340248	0.279179	-0.443447	0.148756	-0.434567	0.158038	-0.271	0.394223	0.705567	0.0103585
XR_001303554.2	red	0.857014	0.000368397	0.90428	5.37898e-05	-0.452781	0.139385	-0.299687	0.343967	-0.243061	0.446525	-0.563701	0.0562858	-0.233416	0.465312	0.797117	0.00190408
XR_001304730.2	red	0.671991	0.0166835	0.971988	1.29586e-07	-0.337211	0.283769	-0.286733	0.366216	-0.19976	0.533638	-0.508484	0.0913968	-0.10639	0.742093	0.614874	0.0333575
XR_001305342.2	black	0.568765	0.053631	0.327932	0.298057	-0.439822	0.152502	-0.364012	0.244741	-0.0909161	0.778709	-0.559109	0.0587715	0.234981	0.46224	0.324128	0.304029
XR_001305343.2	black	0.824995	0.000955952	0.799894	0.00178622	-0.253902	0.42585	-0.0608274	0.851044	-0.182836	0.569514	-0.432565	0.160179	-0.172329	0.592259	0.604894	0.037179
XR_001305923.2	red	0.684261	0.0141121	0.961301	6.40537e-07	-0.27757	0.382399	-0.222932	0.486144	-0.299815	0.343751	-0.424324	0.16919	-0.304416	0.336029	0.72874	0.00717879
XR_001306055.2	blue	-0.33184	0.29199	-0.275323	0.386422	0.793671	0.00205852	0.581569	0.0473111	-0.278359	0.380991	0.681608	0.0146415	-0.301291	0.341264	-0.380317	0.222639
XR_001307295.2	blue	0.274772	0.387412	0.183742	0.567569	-0.59074	0.0431204	-0.470275	0.122869	-0.443285	0.148922	-0.437028	0.15543	-0.249797	0.433622	0.686825	0.0136143
XR_001307818.2	red	0.691228	0.0127896	0.597275	0.0402994	-0.40442	0.192247	-0.30251	0.339217	-0.248188	0.436687	-0.529762	0.0764811	-0.0114379	0.971857	0.5412	0.0691953
XR_001307915.2	black	0.894538	8.58648e-05	0.526099	0.0789212	-0.397051	0.201251	-0.371201	0.234843	0.0601078	0.852789	-0.592265	0.0424499	0.129402	0.688554	0.462864	0.129701
XR_001308570.2	blue	-0.454933	0.137281	-0.432519	0.160229	0.550369	0.0637117	0.685856	0.0138009	0.062041	0.848102	0.531842	0.0751191	0.0619382	0.848351	-0.59378	0.0417914
XR_002335567.1	blue	-0.501757	0.0964928	-0.38037	0.222569	0.626389	0.0293077	0.434182	0.158449	-0.220587	0.490861	0.71112	0.00951624	-0.374801	0.229977	-0.336319	0.285126
XR_002335650.1	blue	-0.654659	0.0208811	-0.534492	0.0734073	0.740438	0.0058848	0.399948	0.197681	-0.0332488	0.918297	0.771498	0.00329407	-0.199414	0.534361	-0.572084	0.0519394
XR_002335651.1	blue	-0.612906	0.0340878	-0.526915	0.0783729	0.733367	0.00664387	0.3284	0.297326	-0.0806758	0.803175	0.741784	0.00574806	-0.221359	0.489307	-0.520425	0.0828044
XR_002335687.1	blue	-0.613819	0.0337478	-0.488955	0.10671	0.587315	0.0446533	0.121281	0.707313	-0.20015	0.532823	0.544397	0.0672478	-0.0206996	0.949089	-0.523697	0.0805494
XR_002335707.1	blue	-0.499375	0.0983423	-0.392207	0.207307	0.923194	1.84845e-05	0.724226	0.00773128	-0.236972	0.458342	0.881904	0.0001479	-0.428724	0.16434	-0.45318	0.138994
XR_002335807.1	blue	-0.550604	0.0635751	-0.435356	0.157198	0.794054	0.00204092	0.76197	0.00397079	-0.142134	0.65947	0.786369	0.00241734	-0.235036	0.46213	-0.551333	0.063153
XR_002335862.1	red	0.405759	0.190638	0.900724	6.41557e-05	-0.301151	0.3415	-0.189469	0.555338	-0.345329	0.271595	-0.351372	0.26273	-0.273486	0.389728	0.624858	0.0298246
XR_002335904.1	red	0.785048	0.00248704	0.97973	2.60494e-08	-0.443531	0.14867	-0.372144	0.233563	-0.139699	0.665001	-0.588079	0.0443083	-0.131891	0.682835	0.71997	0.00828067
XR_002335916.1	black	0.927199	1.42395e-05	0.625558	0.0295876	-0.514633	0.0869009	-0.280249	0.377629	-0.115495	0.72077	-0.612112	0.0343856	-0.0613628	0.849746	0.673475	0.0163556
XR_002335944.1	red	0.445769	0.146388	0.9082	4.3936e-05	-0.263842	0.407314	-0.174996	0.586452	-0.22019	0.491662	-0.357132	0.25444	-0.206332	0.51997	0.563465	0.0564119
XR_002335950.1	black	0.759533	0.00415967	0.614993	0.0333136	-0.225214	0.481574	-0.244219	0.444292	-0.0903115	0.780148	-0.472922	0.120488	0.0661352	0.838191	0.406787	0.189409
XR_002336302.1	blue	-0.587604	0.0445227	-0.41783	0.176512	0.767128	0.00359251	0.52305	0.0809924	-0.341448	0.277377	0.757483	0.00432378	-0.290747	0.359244	-0.466736	0.126102
XR_002336403.1	red	0.706643	0.0101911	0.897889	7.34918e-05	-0.420193	0.173825	-0.368479	0.238562	-0.189409	0.555465	-0.51214	0.0887049	-0.31631	0.31651	0.82845	0.000870588
XR_002336572.1	greenyellow	-0.459744	0.132649	-0.308395	0.329429	0.750151	0.00495094	0.942199	4.60926e-06	-0.166724	0.604533	0.785034	0.00248781	-0.34755	0.268317	-0.437484	0.154949
XR_002336702.1	red	0.679483	0.015076	0.666873	0.0178517	-0.49423	0.102417	-0.388087	0.212545	-0.536504	0.0721265	-0.510164	0.0901534	-0.367292	0.240195	0.877456	0.000176557
XR_002336755.1	red	0.628444	0.0286241	0.646429	0.0231231	-0.399637	0.198062	-0.319747	0.31099	0.292983	0.355389	-0.594067	0.0416676	0.463584	0.129026	0.130482	0.68607
XR_002337311.1	red	0.681733	0.0146164	0.72941	0.00709945	-0.455788	0.13645	-0.209129	0.5142	-0.350054	0.26465	-0.533114	0.0742939	-0.151381	0.638612	0.684495	0.0140663
XR_002337449.1	blue	-0.428507	0.164578	-0.394959	0.203853	0.74733	0.00520974	0.629442	0.0282962	-0.260419	0.413651	0.757775	0.00430011	-0.37567	0.228812	-0.382105	0.220291
XR_002337525.1	red	0.669781	0.0171808	0.868724	0.000245308	-0.298316	0.346286	-0.21192	0.508472	-0.342792	0.275367	-0.414942	0.17983	-0.298886	0.345322	0.713827	0.00912454
XR_002337654.1	red	0.633658	0.0269413	0.761444	0.00401096	-0.467078	0.125787	-0.352463	0.261149	-0.486762	0.10853	-0.517227	0.0850497	-0.319791	0.310919	0.837017	0.000684206
XR_002337795.1	black	0.896191	7.95718e-05	0.6773	0.0155319	-0.29523	0.351539	-0.294976	0.351973	-0.137001	0.671146	-0.46763	0.12528	-0.231377	0.469331	0.699007	0.0114236
XR_002337796.1	red	0.765902	0.00367989	0.812822	0.0013092	-0.279419	0.379103	-0.280491	0.377201	-0.283461	0.371954	-0.431188	0.161664	-0.31113	0.324933	0.742318	0.00569453
XR_002337798.1	red	0.773532	0.00316169	0.781025	0.00270881	-0.236373	0.459513	-0.250731	0.431847	-0.277987	0.381655	-0.419508	0.174601	-0.272746	0.391062	0.692255	0.0126026
XR_002337799.1	red	0.612148	0.0343719	0.876626	0.000182355	-0.404332	0.192353	-0.325352	0.3021	-0.487654	0.107787	-0.500713	0.0973003	-0.281081	0.376155	0.781794	0.00266529
XR_002337824.1	red	0.190421	0.553314	0.088392	0.784723	-0.302053	0.339983	-0.238734	0.454909	0.31062	0.325768	-0.433421	0.159261	0.749059	0.00504991	-0.315638	0.317596
XR_002337859.1	black	0.907949	4.4521e-05	0.70544	0.0103784	-0.562272	0.0570516	-0.464272	0.128384	0.022735	0.944089	-0.677087	0.015577	0.0115966	0.971467	0.665491	0.0181774
XR_002337863.1	red	0.642131	0.0243609	0.847657	0.000497493	-0.425906	0.167436	-0.323955	0.304302	-0.210395	0.511599	-0.552582	0.0624344	0.0117621	0.971059	0.54082	0.0694295
XR_002337877.1	black	0.879282	0.000164311	0.701875	0.0109484	-0.491272	0.10481	-0.292659	0.355947	-0.201259	0.530508	-0.521228	0.0822472	-0.253551	0.426511	0.774779	0.00308261
XR_002337989.1	blue	0.328032	0.297901	0.128635	0.690318	-0.612783	0.0341337	-0.419183	0.17497	0.22186	0.488298	-0.575918	0.0500317	0.22676	0.478489	0.349158	0.265959
XR_002337991.1	blue	0.295677	0.350775	0.38823	0.212362	-0.680557	0.0148552	-0.465848	0.126921	-0.39721	0.201054	-0.607246	0.0362519	0.137783	0.669361	0.469462	0.123607
XR_002337992.1	black	0.764448	0.00378548	0.71652	0.00874711	-0.230489	0.471086	-0.229258	0.473525	-0.304611	0.335705	-0.440026	0.15229	-0.165201	0.607885	0.605227	0.0370467
XR_002337995.1	red	0.642791	0.0241678	0.939529	5.7504e-06	-0.235738	0.460757	-0.184717	0.565478	-0.40412	0.192609	-0.406349	0.189933	-0.287211	0.365383	0.69356	0.012368
XR_002338087.1	blue	-0.669396	0.0172686	-0.566535	0.0547892	0.700315	0.011205	0.31788	0.313981	-0.154617	0.631368	0.776552	0.00297274	-0.299628	0.344066	-0.476924	0.116945
XR_002338113.1	blue	-0.201098	0.530842	-0.00701175	0.982746	0.675443	0.015928	0.443308	0.148899	-0.487377	0.108018	0.645859	0.0232844	-0.666653	0.0179033	0.0207938	0.948857
XR_002338175.1	black	0.872312	0.000214913	0.632475	0.0273167	-0.715157	0.00893668	-0.579722	0.0481889	0.0916853	0.776878	-0.760933	0.00405032	0.0784738	0.808458	0.68246	0.0144701
XR_002338255.1	red	0.626267	0.0293487	0.64183	0.0244494	-0.361456	0.248318	-0.342315	0.276079	-0.115855	0.71993	-0.581182	0.0474943	0.219209	0.493643	0.361973	0.247593
XR_002338284.1	red	0.673809	0.0162823	0.895776	8.11171e-05	-0.460859	0.13159	-0.242949	0.446741	-0.394649	0.20424	-0.513353	0.0878242	-0.307148	0.33149	0.820501	0.0010765
XR_002338515.1	blue	-0.526932	0.0783619	-0.341591	0.277163	0.888667	0.00011144	0.719207	0.00838228	-0.24384	0.445023	0.874706	0.000196326	-0.435614	0.156924	-0.439092	0.153263
XR_002338580.1	red	0.531195	0.0755412	0.928883	1.27036e-05	-0.32309	0.30567	-0.246667	0.439595	-0.162117	0.614694	-0.467273	0.125608	-0.0142783	0.964871	0.481551	0.112935
XR_002338684.1	red	0.607192	0.0362728	0.939182	5.91372e-06	-0.47723	0.116677	-0.351355	0.262756	-0.168494	0.600647	-0.543366	0.0678716	-0.186455	0.561761	0.729821	0.00705099
XR_002338844.1	black	0.78259	0.00262086	0.801304	0.00172854	-0.25185	0.429726	-0.358044	0.253142	-0.245378	0.442065	-0.466345	0.126462	-0.17018	0.596953	0.636526	0.026047
XR_002338865.1	greenyellow	-0.582959	0.0466583	-0.45956	0.132824	0.674929	0.0160389	0.952606	1.73872e-06	-0.101526	0.753554	0.757027	0.00436093	-0.218643	0.494788	-0.538384	0.0709429
XR_002338888.1	black	0.83789	0.000667118	0.589344	0.0437408	-0.315217	0.318277	-0.30127	0.341299	-0.265423	0.404405	-0.449054	0.14308	-0.246327	0.440246	0.695381	0.0120461
XR_002338893.1	black	0.806818	0.00151665	0.745984	0.00533673	-0.174998	0.586448	-0.206956	0.518681	-0.0602473	0.85245	-0.417692	0.176669	-0.0728563	0.821968	0.490549	0.105401
XR_002338912.1	greenyellow	-0.515181	0.0865076	-0.379276	0.224014	0.651064	0.0218399	0.910036	3.98412e-05	-0.111124	0.730984	0.782951	0.00260087	-0.300457	0.342668	-0.482494	0.112129
XR_002339023.1	red	0.471532	0.121735	0.732373	0.00675614	-0.412526	0.182636	-0.137393	0.670252	-0.532771	0.0745159	-0.42203	0.171755	-0.267814	0.400024	0.689843	0.0130447
XR_002339069.1	red	0.696713	0.0118145	0.904205	5.39933e-05	-0.408099	0.187847	-0.411307	0.184061	-0.344221	0.273239	-0.513505	0.0877139	-0.243605	0.445476	0.75711	0.00435412
XR_002339185.1	black	0.829309	0.000850311	0.411063	0.184348	-0.680666	0.014833	-0.549996	0.0639284	-0.0879975	0.785664	-0.69537	0.012048	-0.0223208	0.945106	0.717691	0.00858673
XR_002339187.1	black	0.856725	0.000371942	0.413934	0.180997	-0.650816	0.0219072	-0.540128	0.0698571	0.0321183	0.921067	-0.67774	0.0154394	-0.0532896	0.869353	0.731029	0.00691025
XR_002339350.1	red	0.331292	0.292837	0.848936	0.000478039	-0.285068	0.36913	-0.216587	0.498954	-0.306017	0.333366	-0.307239	0.331338	-0.307758	0.330481	0.614997	0.0333121
XR_002339506.1	black	0.886815	0.00012063	0.595979	0.040848	-0.311742	0.323931	-0.315118	0.318438	-0.117978	0.714984	-0.493922	0.102664	-0.126438	0.695381	0.62036	0.0313811
XR_002339598.1	red	0.75353	0.00465389	0.837654	0.000671699	-0.179278	0.577177	-0.198218	0.536865	-0.301198	0.341421	-0.313715	0.320715	-0.396947	0.20138	0.710662	0.00958371
XR_002339633.1	blue	-0.447672	0.144466	-0.486239	0.108967	0.698055	0.0115846	0.540769	0.0694612	0.21651	0.499111	0.615392	0.0331672	0.112553	0.727641	-0.727945	0.00727393
XR_002339725.1	red	0.438695	0.153678	0.91577	2.89486e-05	-0.213969	0.504283	-0.176649	0.582864	-0.245183	0.442439	-0.349755	0.265086	-0.167662	0.602474	0.517416	0.0849155
XR_002339727.1	red	0.652965	0.021329	0.944371	3.81999e-06	-0.225725	0.480553	-0.217836	0.496422	-0.177724	0.580536	-0.376998	0.227038	-0.285475	0.368417	0.662473	0.0189032
XR_002339998.1	blue	0.357314	0.254181	0.344659	0.272588	-0.695748	0.0119818	-0.343799	0.273865	-0.173025	0.590741	-0.65421	0.020999	0.313221	0.321518	0.340989	0.278065
XR_002340147.1	blue	-0.562176	0.0571032	-0.478111	0.115907	0.917197	2.6643e-05	0.697243	0.0117234	-0.0769785	0.812049	0.869155	0.000241486	-0.22658	0.478848	-0.642575	0.0242308
XR_002340489.1	red	0.61215	0.0343713	0.682824	0.0143972	-0.466043	0.126741	-0.109752	0.734199	-0.326795	0.299834	-0.464142	0.128506	-0.182659	0.569894	0.6468	0.0230183
XR_002340493.1	red	0.760729	0.00406614	0.774856	0.00307781	-0.418198	0.176092	-0.285711	0.368004	0.0179491	0.955847	-0.631075	0.0277659	0.226374	0.479259	0.404701	0.19191
XR_002340496.1	red	0.489498	0.106262	0.843905	0.000558124	-0.188945	0.556453	-0.106643	0.741498	-0.480207	0.11409	-0.272099	0.392233	-0.469733	0.123361	0.741832	0.00574322
XR_002341374.1	red	0.683267	0.0143088	0.92362	1.79904e-05	-0.455609	0.136624	-0.421709	0.172115	-0.375701	0.22877	-0.557766	0.0595125	-0.286956	0.365828	0.844722	0.000544461
XR_002341467.1	red	0.365699	0.242397	0.70192	0.010941	-0.521663	0.0819463	-0.390786	0.209105	-0.195274	0.543052	-0.48931	0.106417	-0.0476288	0.883142	0.536939	0.0718511
XR_002341468.1	red	0.497301	0.099971	0.657375	0.0201772	-0.477398	0.11653	-0.112952	0.726707	-0.481454	0.113018	-0.466985	0.125872	-0.205165	0.522386	0.67215	0.0166481
XR_002341592.1	blue	-0.49202	0.104201	-0.430468	0.162443	0.830622	0.000820022	0.786618	0.00240437	-0.131588	0.683531	0.849454	0.000470323	-0.369952	0.236545	-0.479502	0.114699
XR_002341617.1	black	0.838687	0.000651807	0.688716	0.0132554	-0.234783	0.462627	-0.171128	0.594882	-0.320724	0.309429	-0.374784	0.230001	-0.381701	0.220821	0.756484	0.00440545
XR_002341746.1	red	0.782664	0.00261673	0.789862	0.00224021	-0.281814	0.374858	-0.234557	0.463071	-0.249485	0.434216	-0.419058	0.175112	-0.369569	0.237069	0.788626	0.0023017
XR_002341809.1	blue	-0.368587	0.238414	-0.27187	0.392647	0.416011	0.178597	0.386162	0.215019	-0.368668	0.238303	0.513038	0.0880524	-0.463917	0.128715	-0.0491209	0.879505
XR_002342094.1	red	0.643991	0.0238196	0.924122	1.74216e-05	-0.166673	0.604647	-0.121519	0.706761	-0.373916	0.231167	-0.316122	0.316814	-0.360464	0.249715	0.676586	0.0156834
XR_002342095.1	red	0.504378	0.0944855	0.892087	9.59088e-05	-0.222553	0.486906	-0.160063	0.619244	-0.362301	0.247132	-0.361793	0.247845	-0.19575	0.54205	0.557543	0.0596362
XR_002342280.1	red	0.363634	0.245268	0.44487	0.147302	-0.559463	0.0585772	-0.418165	0.176129	-0.475229	0.118437	-0.530622	0.0759163	-0.0681042	0.833432	0.598726	0.0396915
XR_002342445.1	blue	-0.585331	0.0455588	-0.469946	0.123168	0.815716	0.00121736	0.219376	0.493306	-0.216857	0.498406	0.761356	0.00401773	-0.362457	0.246915	-0.3989	0.198968
XR_002342458.1	blue	-0.417573	0.176805	-0.425825	0.167526	0.770331	0.00337186	0.74425	0.00550374	-0.187841	0.558803	0.725829	0.0075316	-0.214656	0.502881	-0.511172	0.0894125
XR_002342536.1	red	0.72289	0.00790069	0.885095	0.000129692	-0.389771	0.210395	-0.343137	0.274852	-0.0975741	0.762898	-0.586823	0.0448767	0.0714906	0.825259	0.515333	0.0863988
XR_002342537.1	red	0.599397	0.0394124	0.966639	3.07694e-07	-0.354774	0.257816	-0.280496	0.377192	-0.261254	0.412101	-0.482627	0.112016	-0.142875	0.657789	0.625502	0.0296063
XR_002342539.1	red	0.702984	0.0107686	0.929171	1.24544e-05	-0.421339	0.172531	-0.395585	0.203072	-0.317836	0.314051	-0.533479	0.0740586	-0.247105	0.438756	0.780584	0.00273402
XR_002342652.1	blue	0.307141	0.331502	-0.0197483	0.951426	-0.710266	0.00964223	-0.521242	0.0822379	-0.190133	0.553927	-0.537356	0.0715882	0.024237	0.940401	0.513119	0.0879935
XR_002342824.1	red	0.363113	0.245996	0.466612	0.126216	-0.462314	0.130218	-0.355915	0.256179	-0.368394	0.238679	-0.481484	0.112993	0.0187792	0.953807	0.462704	0.12985
XR_002342877.1	black	0.814047	0.00126969	0.672651	0.016537	-0.501699	0.0965374	-0.300903	0.341916	-0.321431	0.308303	-0.557836	0.0594737	-0.203727	0.52537	0.761563	0.00400186
XR_002342878.1	black	0.906607	4.77517e-05	0.545489	0.0665915	-0.493551	0.102963	-0.464282	0.128375	-0.100716	0.755465	-0.668434	0.0174892	0.0598833	0.853333	0.608551	0.0357443
XR_002342911.1	red	0.662202	0.0189693	0.820103	0.00108771	-0.17291	0.590992	-0.117308	0.716545	-0.283028	0.372715	-0.335132	0.286936	-0.277157	0.383137	0.612289	0.0343192
XR_002343087.1	black	0.800016	0.00178119	0.635264	0.0264377	-0.625405	0.0296392	-0.480202	0.114095	-0.0761492	0.814043	-0.6679	0.0176128	-0.0309559	0.923917	0.698856	0.0114491
XR_002343147.1	black	0.805676	0.00155878	0.488911	0.106746	-0.248298	0.436477	-0.290325	0.359974	-0.133258	0.679703	-0.418026	0.176287	-0.141481	0.660951	0.559507	0.058553
XR_002343392.1	red	0.552048	0.0627407	0.541663	0.0689108	-0.501202	0.0969218	-0.430113	0.162828	0.593715	0.0418193	-0.627643	0.0288892	0.531473	0.0753592	0.0961697	0.766227
XR_002343398.1	black	0.836689	0.000690727	0.584486	0.0459485	-0.206655	0.519302	-0.160774	0.617669	-0.141361	0.661224	-0.39309	0.206195	-0.180263	0.57505	0.573353	0.0513022
XR_002343493.1	blue	-0.510325	0.0900352	-0.439451	0.152888	0.697938	0.0116045	0.382209	0.220155	-0.216386	0.499362	0.732258	0.00676927	-0.376896	0.227173	-0.355362	0.256972
XR_002343510.1	blue	-0.65166	0.0216786	-0.465677	0.127079	0.855228	0.00039075	0.599528	0.0393579	-0.129949	0.687294	0.900664	6.43408e-05	-0.408171	0.187761	-0.492493	0.103818
XR_002343639.1	red	0.693925	0.012303	0.963359	4.89098e-07	-0.388798	0.211636	-0.286728	0.366225	-0.343207	0.274747	-0.521288	0.0822057	-0.218069	0.49595	0.739357	0.00599645
XR_002343748.1	red	0.658948	0.0197776	0.941135	5.04035e-06	-0.292376	0.356434	-0.191316	0.551416	-0.124652	0.699505	-0.429921	0.163037	-0.24561	0.441621	0.675531	0.0159091
XR_002343780.1	blue	-0.160909	0.617369	0.0201524	0.950433	0.774379	0.00310783	0.764499	0.00378178	-0.432121	0.160657	0.721119	0.00812965	-0.65388	0.021086	-0.0672381	0.835525
XR_002343864.1	blue	-0.576226	0.0498806	-0.551761	0.0629062	0.851944	0.000434602	0.644034	0.023807	-0.142666	0.658262	0.883293	0.000139744	-0.321693	0.307886	-0.5616	0.0574139
XR_002344017.1	red	0.698291	0.0115445	0.875253	0.000192268	-0.151256	0.638891	-0.172222	0.592493	-0.289285	0.361776	-0.321492	0.308206	-0.371047	0.235052	0.692539	0.0125512
XR_002344134.1	red	0.647598	0.0227944	0.544919	0.0669331	-0.513149	0.0879716	-0.421055	0.172852	-0.395989	0.202569	-0.530743	0.0758366	-0.230907	0.47026	0.76165	0.00399524
XR_002344327.1	red	0.628358	0.0286525	0.856834	0.000370605	-0.466085	0.126702	-0.353691	0.259374	-0.453011	0.139159	-0.503405	0.0952275	-0.341383	0.277474	0.844788	0.000543367
XR_002344369.1	red	0.407908	0.188074	0.596281	0.0407199	-0.525007	0.0796587	-0.332841	0.290448	-0.407769	0.188239	-0.573159	0.0513996	0.0875965	0.786621	0.485562	0.109534
XR_002344447.1	red	0.426585	0.166687	0.863092	0.000299668	-0.331711	0.292191	-0.197373	0.538638	-0.4399	0.15242	-0.333376	0.289626	-0.416247	0.178326	0.749623	0.00499868
XR_002344868.1	blue	-0.43128	0.161564	-0.416439	0.178105	0.300981	0.341785	0.387906	0.212776	0.106208	0.742521	0.40689	0.189286	0.102831	0.750473	-0.509721	0.0904799
XR_002344877.1	blue	-0.486603	0.108662	-0.353999	0.258931	0.774343	0.0031101	0.724333	0.00771781	-0.372084	0.233644	0.828531	0.00086867	-0.523887	0.0804202	-0.304644	0.335649
XR_002344937.1	red	0.65746	0.0201554	0.594767	0.0413662	-0.540147	0.0698454	-0.446972	0.145171	-0.337511	0.283314	-0.661984	0.0190227	0.0360221	0.911505	0.625962	0.0294512
XR_002344952.1	red	0.436843	0.155625	0.488461	0.107118	-0.281357	0.375667	-0.191718	0.550564	-0.65396	0.021065	-0.205051	0.522622	-0.55173	0.0629239	0.756781	0.00438101
XR_002344954.1	red	0.439429	0.152911	0.754241	0.00459315	-0.427777	0.165377	-0.329232	0.296031	-0.140227	0.6638	-0.416489	0.178047	-0.195158	0.543296	0.611647	0.0345607
XR_002345018.1	blue	-0.634164	0.026782	-0.583007	0.0466357	0.664717	0.0183616	0.637018	0.0258955	-0.000391019	0.999038	0.773605	0.00315702	-0.11893	0.71277	-0.654675	0.0208768
XR_002345106.1	blue	-0.464969	0.127736	-0.308343	0.329515	0.953137	1.64508e-06	0.6542	0.0210016	-0.327317	0.299018	0.850521	0.000454748	-0.462663	0.129889	-0.387858	0.212839
XR_002345119.1	red	0.583205	0.0465437	0.91239	3.5036e-05	-0.298077	0.346692	-0.21294	0.506385	-0.522648	0.0812683	-0.377106	0.226894	-0.44047	0.151828	0.817576	0.00116101
XR_002345178.1	red	0.670687	0.0169757	0.890401	0.000103337	-0.43284	0.159884	-0.404152	0.19257	-0.395154	0.203609	-0.49158	0.104559	-0.378113	0.225554	0.869693	0.000236788
XR_002345237.1	blue	0.291567	0.357828	-0.170167	0.596982	-0.615251	0.0332187	-0.536651	0.0720331	0.436167	0.156339	-0.648903	0.0224314	0.737936	0.00614546	-0.0890329	0.783195
XR_002345606.1	black	0.69637	0.0118738	0.40965	0.186011	-0.187449	0.559638	-0.19395	0.545845	-0.219762	0.492527	-0.371457	0.234494	-0.112267	0.728308	0.483724	0.111084
XR_002345607.1	black	0.757564	0.00431717	0.671891	0.0167058	-0.461766	0.130733	-0.286016	0.367469	-0.390007	0.210095	-0.565589	0.0552857	-0.146242	0.650175	0.71183	0.00941222
XR_002345627.1	red	0.741657	0.00576091	0.912993	3.38832e-05	-0.494432	0.102255	-0.346508	0.269852	-0.0983081	0.76116	-0.668765	0.017413	0.121122	0.707681	0.547644	0.0653088
XR_002345631.1	black	0.664711	0.018363	0.707274	0.0100938	-0.58694	0.0448234	-0.529605	0.0765846	-0.345642	0.271132	-0.667052	0.01781	-0.103189	0.749629	0.770241	0.00337789
XR_002345887.1	blue	-0.364443	0.244141	-0.261963	0.410787	0.861657	0.000314906	0.324552	0.30336	-0.259804	0.414795	0.707386	0.0100767	-0.428802	0.164256	-0.278584	0.38059
XR_002345978.1	blue	-0.723005	0.00788599	-0.518478	0.0841665	0.862013	0.000311063	0.816941	0.00118003	-0.312297	0.323025	0.963139	5.03774e-07	-0.505015	0.0940014	-0.458123	0.134198
XR_002345986.1	blue	0.4455	0.146662	0.121336	0.707184	-0.695712	0.0119881	-0.51629	0.0857151	0.0488233	0.88023	-0.665405	0.0181976	0.227246	0.477521	0.438159	0.15424
XR_002346053.1	blue	-0.636038	0.0261976	-0.542495	0.0684021	0.810413	0.00138962	0.341791	0.276863	-0.100072	0.756988	0.822051	0.00103366	-0.338281	0.282146	-0.48377	0.111045
XR_002346219.1	red	0.558188	0.0592791	0.832188	0.000784999	-0.433603	0.159067	-0.364509	0.244049	-0.423786	0.16979	-0.487271	0.108106	-0.319094	0.312034	0.806364	0.00153328
XR_002346299.1	red	0.613557	0.033845	0.717092	0.00866845	-0.601872	0.0383952	-0.475999	0.117758	-0.309501	0.327607	-0.657271	0.0202039	0.00371053	0.990869	0.65356	0.0211707
XR_002346472.1	blue	-0.386846	0.214138	-0.360155	0.250152	0.796029	0.00195185	0.473201	0.120238	-0.268912	0.39802	0.73888	0.00604613	-0.426954	0.166281	-0.311926	0.323631
XR_002346584.1	blue	-0.559838	0.058372	-0.305743	0.33382	0.872727	0.000211599	0.707029	0.0101316	-0.202685	0.527536	0.8952	8.32993e-05	-0.462454	0.130086	-0.432747	0.159984
XR_002346663.1	blue	0.61414	0.0336286	0.374378	0.230545	-0.646652	0.0230601	-0.559603	0.0585005	-0.05688	0.860624	-0.737802	0.00615967	0.407401	0.188677	0.330401	0.294216
XR_002346673.1	black	0.834759	0.000730017	0.765503	0.0037086	-0.248224	0.436618	-0.240898	0.450706	-0.124587	0.699657	-0.459959	0.132445	-0.132456	0.681541	0.592414	0.0423847
XR_002346887.1	red	0.636423	0.0260787	0.951896	1.8707e-06	-0.246807	0.439326	-0.19331	0.547196	-0.266261	0.402867	-0.36985	0.236684	-0.332029	0.291699	0.70188	0.0109476
XR_002347017.1	blue	-0.595376	0.0411053	-0.445748	0.14641	0.772706	0.00321493	0.372574	0.232979	-0.220216	0.49161	0.674986	0.0160265	-0.152643	0.635783	-0.522343	0.0814778
XR_002347036.1	blue	-0.554164	0.0615325	-0.433408	0.159276	0.810674	0.00138072	0.620991	0.0311592	-0.276641	0.384059	0.829125	0.00085463	-0.378046	0.225643	-0.451079	0.141065
XR_002347081.1	red	0.644802	0.0235862	0.953149	1.64301e-06	-0.404171	0.192547	-0.268453	0.398857	-0.265464	0.404329	-0.513439	0.0877621	-0.154537	0.631547	0.667975	0.0175953
XR_299046.2	blue	-0.685724	0.0138264	-0.621771	0.0308868	0.605688	0.0368641	0.380607	0.222258	0.0704483	0.827773	0.671219	0.016856	0.010425	0.974348	-0.681644	0.0146342
XR_300284.3	black	0.835907	0.000706438	0.762168	0.00395575	-0.616698	0.0326908	-0.44567	0.146489	-0.141	0.662043	-0.681242	0.0147156	-0.118508	0.713753	0.79975	0.0017922
XR_300503.3	red	0.354555	0.25813	0.823498	0.000994889	-0.366605	0.241144	-0.260984	0.412601	-0.456239	0.136013	-0.373642	0.231537	-0.295841	0.350496	0.669483	0.0172489
XR_300883.3	black	0.71256	0.00930638	0.563008	0.0566563	-0.529628	0.0765694	-0.338975	0.281098	-0.495769	0.101187	-0.528452	0.0773477	-0.34918	0.265927	0.877632	0.000175347
XR_302699.3	black	0.881123	0.000152648	0.441167	0.151105	-0.61182	0.0344956	-0.468304	0.124663	0.00976333	0.975976	-0.640667	0.0247936	-0.027562	0.93224	0.668229	0.0175367
XR_303623.3	red	0.618899	0.0318992	0.929079	1.25341e-05	-0.208891	0.514691	-0.174129	0.588337	-0.347623	0.268209	-0.340109	0.279388	-0.367941	0.239302	0.70805	0.00997525
XR_304333.3	red	0.508784	0.0911744	0.769539	0.00342541	-0.309457	0.327679	-0.172578	0.591716	-0.400844	0.196585	-0.402377	0.194718	-0.136473	0.67235	0.538851	0.0706512
XR_304464.3	blue	-0.595663	0.040983	-0.373171	0.232172	0.916844	2.71996e-05	0.543748	0.06764	-0.286478	0.366663	0.911184	3.74372e-05	-0.551605	0.0629959	-0.359579	0.250965
XR_305729.3	blue	-0.494253	0.102398	-0.480408	0.113917	0.714803	0.00898635	0.443328	0.148878	-0.111339	0.730481	0.740433	0.00588536	-0.304069	0.336609	-0.436364	0.15613
XR_307585.3	red	0.253585	0.426447	0.793268	0.00207723	-0.34454	0.272764	-0.257499	0.419096	-0.152425	0.63627	-0.386979	0.213968	-0.000881601	0.99783	0.38786	0.212836
XR_307586.3	red	0.522139	0.0816178	0.920454	2.19224e-05	-0.40671	0.189502	-0.351028	0.263231	-0.19796	0.537407	-0.487521	0.107898	-0.172988	0.590823	0.660508	0.019387
